# Supplementary material for: Differential response of cancer cells to HDAC inhibitors trichostatin A and depsipeptide
Source: Br J Cancer. 2011 Dec 8;106(1):116–25. doi: 10.1038/bjc.2011.532 (PMC3251870; doi:10.1038/bjc.2011.532)
Supplement: Supplementary Table 1 [file bjc2011532x1.xls]

## Sheet: genes upregulated in H1993
H1993 vs H2073 (log2)		Symbol	Gene Name	GO: Molecular Function
8.06794		KRT17	Keratin 17	structural constituent of cytoskeleton
7.59077		FABP4	Fatty acid binding protein 4, adipocyte	fatty acid binding
7.49131		FXYD3	FXYD domain containing ion transport regulator 3	chloride channel activity
7.41377		ANXA10	Annexin A10	calcium ion binding
6.69975		PRG1	Proteoglycan 1, secretory granule
6.66502		PRG1	Proteoglycan 1, secretory granule
6.47928		COL5A2	Collagen, type V, alpha 2	extracellular matrix structural constituent
6.35097		AGR2	Anterior gradient 2 homolog (Xenopus laevis)
6.26813		CAV1	Caveolin 1, caveolae protein, 22kDa	structural molecule activity
6.05158		VGLL3	Vestigial like 3 (Drosophila)	transcription regulator activity
6.03473		ABCG2	ATP-binding cassette, sub-family G (WHITE), member 2	ATP binding
5.85701		VGLL3	Vestigial like 3 (Drosophila)	transcription regulator activity
5.82486		RND3	Rho family GTPase 3	GTP binding
5.78978		IRX3	Iroquois homeobox protein 3	transcription factor activity
5.76715		RBM35A	RNA binding motif protein 35A	nucleic acid binding
5.75234		PRSS3	Protease, serine, 3 (mesotrypsin)	calcium ion binding
5.74969		TSPAN12	Tetraspanin 12
5.72294		CAV2	Caveolin 2
5.60404		TSPAN1	Tetraspanin 1
5.60115		MB	Myoglobin	electron transporter activity
5.54361		CEACAM5	Carcinoembryonic antigen-related cell adhesion molecule 5
5.52082		TNFAIP8	Tumor necrosis factor, alpha-induced protein 8
5.52029		KLK6	Kallikrein 6 (neurosin, zyme)	chymotrypsin activity
5.44143		MITF	Microphthalmia-associated transcription factor	DNA binding
5.43869		BHLHB3	Basic helix-loop-helix domain containing, class B, 3	transcription factor activity
5.4271		INHBB	Inhibin, beta B (activin AB beta polypeptide)	cytokine activity
5.34617		KRT7	Keratin 7	structural molecule activity
5.34149		MUC1	Mucin 1, cell surface associated	actin binding
5.33148		TNFAIP8	Tumor necrosis factor, alpha-induced protein 8
5.26227		BCMP11	Breast cancer membrane protein 11
5.23751		CLDN1	Claudin 1	protein self binding
5.1955		CCND1	Cyclin D1
5.17157		SPRR3	Small proline-rich protein 3	structural molecule activity
5.15416		TSPAN12	Tetraspanin 12
5.1384		LIMA1	LIM domain and actin binding 1	zinc ion binding
5.1105		FER1L3	Fer-1-like 3, myoferlin (C. elegans)
5.09071		MITF	Microphthalmia-associated transcription factor	DNA binding
5.08713		SFI1	Sfi1 homolog, spindle assembly associated (yeast)
5.08437		CLDN7	Claudin 7	protein self binding
5.05745		TNFRSF18	Tumor necrosis factor receptor superfamily, member 18	receptor activity
5.02958		CAV2	Caveolin 2
5.0241		COL5A2	Collagen, type V, alpha 2	extracellular matrix structural constituent
4.97398		RAB25	RAB25, member RAS oncogene family	DNA binding
4.95147		PRSS3	Protease, serine, 3 (mesotrypsin)	calcium ion binding
4.91916		MUC1	Mucin 1, cell surface associated	actin binding
4.90087		TNFRSF21	Tumor necrosis factor receptor superfamily, member 21	protein binding
4.89407		SEMA3C	Sema domain, immunoglobulin domain (Ig), short basic domain, secreted, (semaphorin) 3C
4.87544		TACSTD2	Tumor-associated calcium signal transducer 2	receptor activity
4.86787		BASP1	Brain abundant, membrane attached signal protein 1
4.86751		HAS3	Hyaluronan synthase 3	hyaluronan synthase activity
4.85347		AMIGO2	Adhesion molecule with Ig-like domain 2
4.80944		CDS1	CDP-diacylglycerol synthase (phosphatidate cytidylyltransferase) 1	diacylglycerol cholinephosphotransferase activity
4.80663			CDNA FLJ32320 fis, clone PROST2003537
4.803		TNFRSF18	Tumor necrosis factor receptor superfamily, member 18	receptor activity
4.78188		DDX10	DEAD (Asp-Glu-Ala-Asp) box polypeptide 10	ATP binding
4.74485		SCNN1A	Sodium channel, nonvoltage-gated 1 alpha	amiloride-sensitive sodium channel activity
4.73437		CDK6	Cyclin-dependent kinase 6	ATP binding
4.72503		RBM35A	RNA binding motif protein 35A	nucleic acid binding
4.71759		EFEMP1	EGF-containing fibulin-like extracellular matrix protein 1	calcium ion binding
4.70935		PTGER4	Prostaglandin E receptor 4 (subtype EP4)	prostaglandin E receptor activity
4.7064		CDH1	Cadherin 1, type 1, E-cadherin (epithelial)	calcium ion binding
4.70215		FN1	Fibronectin 1	collagen binding
4.64611		FBN2	Fibrillin 2 (congenital contractural arachnodactyly)	calcium ion binding
4.55101		PRSS23	Protease, serine, 23	chymotrypsin activity
4.54719		CAV1	Caveolin 1, caveolae protein, 22kDa	structural molecule activity
4.53159		ARHGAP29	Rho GTPase activating protein 29	Rho GTPase activator activity
4.50782		HBEGF	Heparin-binding EGF-like growth factor	epidermal growth factor receptor binding
4.46414		DKK1	Dickkopf homolog 1 (Xenopus laevis)	growth factor activity
4.44966		MPP7	Membrane protein, palmitoylated 7 (MAGUK p55 subfamily member 7)	protein binding
4.43054		SERPINB5	Serpin peptidase inhibitor, clade B (ovalbumin), member 5	serine-type endopeptidase inhibitor activity
4.3484		CRABP2	Cellular retinoic acid binding protein 2	lipid binding
4.33024		FAM84A	Family with sequence similarity 84, member A
4.32418			CDNA FLJ31353 fis, clone MESAN2000264
4.3115		FER1L3	Fer-1-like 3, myoferlin (C. elegans)
4.30332		ARHGAP29	Rho GTPase activating protein 29	Rho GTPase activator activity
4.26725		LIMA1	LIM domain and actin binding 1	zinc ion binding
4.26001		CTNND1	Catenin (cadherin-associated protein), delta 1	protein binding
4.25857		LOXL1	Lysyl oxidase-like 1	copper ion binding
4.2583		MYO10	Myosin X	ATP binding
4.24818		COTL1	Coactosin-like 1 (Dictyostelium)	actin binding
4.24198		PKIB	Protein kinase (cAMP-dependent, catalytic) inhibitor beta	cAMP-dependent protein kinase inhibitor activity
4.23206		EDG2	Endothelial differentiation, lysophosphatidic acid G-protein-coupled receptor, 2	lysosphingolipid and lysophosphatidic acid receptor activity
4.20415		AGR2	Anterior gradient 2 homolog (Xenopus laevis)
4.18388		FN1	Fibronectin 1	collagen binding
4.17105		CENTA1	Centaurin, alpha 1	GTPase activator activity
4.16094		S100A14	S100 calcium binding protein A14	calcium ion binding
4.14364		C4orf19	Chromosome 4 open reading frame 19
4.13174		TNFRSF21	Tumor necrosis factor receptor superfamily, member 21	protein binding
4.13173		PDE4D	Phosphodiesterase 4D, cAMP-specific (phosphodiesterase E3 dunce homolog, Drosophila)	3',5'-cyclic-nucleotide phosphodiesterase activity
4.11777		ALDH1A3	Aldehyde dehydrogenase 1 family, member A3	aldehyde dehydrogenase [NAD(P)+] activity
4.11634		LIPG	Lipase, endothelial	catalytic activity
4.11179		NCF1	Neutrophil cytosolic factor 1, (chronic granulomatous disease, autosomal 1)	GTP binding
4.08667		DUSP16	Dual specificity phosphatase 16	MAP kinase phosphatase activity
4.08653		FOXQ1	Forkhead box Q1	transcription factor activity
4.06555		PPARG	Peroxisome proliferative activated receptor, gamma	protein binding
4.05039		SFI1	Sfi1 homolog, spindle assembly associated (yeast)
4.04043		GALNT3	UDP-N-acetyl-alpha-D-galactosamine:polypeptide N-acetylgalactosaminyltransferase 3 (GalNAc-T3)	manganese ion binding
4.02873		CDS1	CDP-diacylglycerol synthase (phosphatidate cytidylyltransferase) 1	diacylglycerol cholinephosphotransferase activity
4.02223			CDNA clone IMAGE:6025865
4.01903		SMAD2	SMAD, mothers against DPP homolog 2 (Drosophila)	protein binding
4.01781		HIST1H1C	Histone 1, H1c	DNA binding
4.00576		WASL	Wiskott-Aldrich syndrome-like	actin binding
3.99365		BAG1	BCL2-associated athanogene	receptor signaling protein activity
3.96694		F2RL1	Coagulation factor II (thrombin) receptor-like 1	receptor activity
3.95609		PRSS1	Protease, serine, 1 (trypsin 1)	calcium ion binding
3.93778		GATA3	GATA binding protein 3	transcription factor activity
3.93531		MAP7	Microtubule-associated protein 7	structural molecule activity
3.92674		HBEGF	Heparin-binding EGF-like growth factor	epidermal growth factor receptor binding
3.92424		MLF1	Myeloid leukemia factor 1	protein binding
3.91931		CALB2	Calbindin 2, 29kDa (calretinin)	calcium ion binding
3.90479		CABLES1	Cdk5 and Abl enzyme substrate 1
3.90424		COTL1	Coactosin-like 1 (Dictyostelium)	actin binding
3.89951		FA2H	Fatty acid 2-hydroxylase	catalytic activity
3.87538		LEFTY2	Left-right determination factor 2	cytokine activity
3.85322		LOC222171	Hypothetical protein LOC222171
3.84627		FHOD3	Formin homology 2 domain containing 3	actin binding
3.83869		BAIAP2L1	BAI1-associated protein 2-like 1	growth factor activity
3.83856		GDPD3	Glycerophosphodiester phosphodiesterase domain containing 3	glycerophosphodiester phosphodiesterase activity
3.8351		TNIP2	TNFAIP3 interacting protein 2
3.83115		LEPREL1	Leprecan-like 1	binding
3.81168		CASP4	Caspase 4, apoptosis-related cysteine peptidase	caspase activity
3.78888		C6orf79	Chromosome 6 open reading frame 79
3.78839		CDK6	Cyclin-dependent kinase 6	ATP binding
3.77664		MYLK	Myosin, light polypeptide kinase	ATP binding
3.75789		ZNRF1	Zinc and ring finger 1	ubiquitin-protein ligase activity
3.75341		PHLDB2	Pleckstrin homology-like domain, family B, member 2
3.72485		ELAVL2	ELAV (embryonic lethal, abnormal vision, Drosophila)-like 2 (Hu antigen B)	RNA binding
3.71569		FNBP1L	Formin binding protein 1-like
3.70908		NEDD4	Neural precursor cell expressed, developmentally down-regulated 4	ligase activity
3.70615			Homo sapiens, clone IMAGE:3618365, mRNA
3.69959		METRNL	Meteorin, glial cell differentiation regulator-like
3.6901		MAP7	Microtubule-associated protein 7	structural molecule activity
3.6844		GRHL2	Grainyhead-like 2 (Drosophila)
3.66285		MPP7	Membrane protein, palmitoylated 7 (MAGUK p55 subfamily member 7)	protein binding
3.66053		CDC42EP3	CDC42 effector protein (Rho GTPase binding) 3	cytoskeletal regulatory protein binding
3.65483		PAPSS2	3'-phosphoadenosine 5'-phosphosulfate synthase 2	ATP binding
3.59852		CDK6	Cyclin-dependent kinase 6	ATP binding
3.59152		NRG1	Neuregulin 1	growth factor activity
3.58632		ZNF498	Zinc finger protein 498	nucleic acid binding
3.56488		HPGD	Hydroxyprostaglandin dehydrogenase 15-(NAD)	15-hydroxyprostaglandin dehydrogenase (NAD+) activity
3.56344		UBE2D1	Ubiquitin-conjugating enzyme E2D 1 (UBC4/5 homolog, yeast)	ligase activity
3.56066		PAPSS2	3'-phosphoadenosine 5'-phosphosulfate synthase 2	ATP binding
3.56008		ANXA1	Annexin A1	calcium ion binding
3.55339		ITGA2	Integrin, alpha 2 (CD49B, alpha 2 subunit of VLA-2 receptor)	collagen binding
3.544		SFI1	Sfi1 homolog, spindle assembly associated (yeast)
3.5409		NTN4	Netrin 4	structural molecule activity
3.53935		ITGB6	Integrin, beta 6	protein binding
3.53877		EMP1	Epithelial membrane protein 1
3.52669		C1orf34	Chromosome 1 open reading frame 34	binding
3.52219		LOC202451	Hypothetical protein LOC202451
3.5169		C1GALT1	Core 1 synthase, glycoprotein-N-acetylgalactosamine 3-beta-galactosyltransferase, 1	glycoprotein-N-acetylgalactosamine 3-beta-galactosyltransferase activity
3.51609		LXN	Latexin	enzyme inhibitor activity
3.51491		SLC16A4	Solute carrier family 16 (monocarboxylic acid transporters), member 4	monocarboxylic acid transporter activity
3.51066		HS6ST2	Heparan sulfate 6-O-sulfotransferase 2	transferase activity
3.48083		PKP2	Plakophilin 2	protein binding
3.4784		FHL2	Four and a half LIM domains 2	zinc ion binding
3.45797		ARL14	ADP-ribosylation factor-like 14	GTP binding
3.45738		PAXIP1	PAX interacting (with transcription-activation domain) protein 1	DNA binding
3.45718		FXYD3	FXYD domain containing ion transport regulator 3	chloride channel activity
3.45389		DSC2	Desmocollin 2	calcium ion binding
3.4472		YOD1	YOD1 OTU deubiquinating enzyme 1 homolog (S. cerevisiae)	nucleic acid binding
3.44543		SPRR1A	Small proline-rich protein 1A	structural molecule activity
3.43317		GPR110	G protein-coupled receptor 110	G-protein coupled receptor activity
3.43005		IDS	Iduronate 2-sulfatase (Hunter syndrome)	hydrolase activity
3.42647		FYN	FYN oncogene related to SRC, FGR, YES	ATP binding
3.4128		CCDC109A	Coiled-coil domain containing 109A
3.40994			Homo sapiens, clone IMAGE:5019307, mRNA
3.40862		WASL	Wiskott-Aldrich syndrome-like	actin binding
3.39979		LOC58489	Hypothetical protein from EUROIMAGE 588495	catalytic activity
3.3981			Homo sapiens, clone IMAGE:4400004, mRNA
3.39311		TIPARP	TCDD-inducible poly(ADP-ribose) polymerase	NAD+ ADP-ribosyltransferase activity
3.38996		TUFT1	Tuftelin 1	structural constituent of tooth enamel
3.38866		GPR87	G protein-coupled receptor 87	G-protein coupled receptor activity, unknown ligand
3.37786		COL12A1	Collagen, type XII, alpha 1	extracellular matrix structural constituent conferring tensile strength
3.36085		GDPD5	Glycerophosphodiester phosphodiesterase domain containing 5	glycerophosphodiester phosphodiesterase activity
3.34851		FAM49A	Family with sequence similarity 49, member A
3.34185		PPP2R3A	Protein phosphatase 2 (formerly 2A), regulatory subunit B'', alpha	calcium ion binding
3.33776		FUT1	Fucosyltransferase 1 (galactoside 2-alpha-L-fucosyltransferase, H blood group)	fucosyltransferase activity
3.32912		SLITRK6	SLIT and NTRK-like family, member 6
3.28379		EDG2	Endothelial differentiation, lysophosphatidic acid G-protein-coupled receptor, 2	lysosphingolipid and lysophosphatidic acid receptor activity
3.28054		KCTD1	Potassium channel tetramerisation domain containing 1	ion channel activity
3.2717		PAG1	Phosphoprotein associated with glycosphingolipid microdomains 1	SH2 domain binding
3.26795		SPBC24	Spindle pole body component 24 homolog (S. cerevisiae)
3.26736		HOXA1	Homeobox A1	RNA polymerase II transcription factor activity
3.26143		S100P	S100 calcium binding protein P	calcium ion binding
3.26021		ZNF488	Zinc finger protein 488	nucleic acid binding
3.25207		PHLDA1	Pleckstrin homology-like domain, family A, member 1
3.2429		BPGM	2,3-bisphosphoglycerate mutase	bisphosphoglycerate mutase activity
3.24103		LOC285989	Hypothetical protein LOC285989	nucleic acid binding
3.23913		OTUD1	OTU domain containing 1
3.23697		KCNH2	Potassium voltage-gated channel, subfamily H (eag-related), member 2	delayed rectifier potassium channel activity
3.23012		POLR3H	Polymerase (RNA) III (DNA directed) polypeptide H (22.9kD)	DNA-directed RNA polymerase activity
3.22954		C18orf54	Chromosome 18 open reading frame 54
3.22509		MLF1	Myeloid leukemia factor 1	protein binding
3.22066		RPS6KA2	Ribosomal protein S6 kinase, 90kDa, polypeptide 2	ATP binding
3.22014		MYLIP	Myosin regulatory light chain interacting protein	binding
3.21456		IGSF4	Immunoglobulin superfamily, member 4
3.2143		FBXL17	F-box and leucine-rich repeat protein 17
3.19843		CYR61	Cysteine-rich, angiogenic inducer, 61	heparin binding
3.19347		GALNT10	UDP-N-acetyl-alpha-D-galactosamine:polypeptide N-acetylgalactosaminyltransferase 10 (GalNAc-T10)	manganese ion binding
3.18321		CPE	Carboxypeptidase E	carboxypeptidase A activity
3.17642		CDH3	Cadherin 3, type 1, P-cadherin (placental)	calcium ion binding
3.15532		ANTXR2	Anthrax toxin receptor 2	receptor activity
3.14873		EPB41L5	Erythrocyte membrane protein band 4.1 like 5	binding
3.14096		B3GNT5	UDP-GlcNAc:betaGal beta-1,3-N-acetylglucosaminyltransferase 5	beta-galactosyl-N-acetylglucosaminylgalactosylglucosyl-ceramide beta-1,3-acetylglucosaminyltransferase activity
3.1334		RASEF	RAS and EF-hand domain containing	GTP binding
3.13294		HERC4	Hect domain and RLD 4	ubiquitin-protein ligase activity
3.13256		EML2	Echinoderm microtubule associated protein like 2
3.12799		PRSS1	Protease, serine, 1 (trypsin 1)	calcium ion binding
3.11843		C1orf119	Chromosome 1 open reading frame 119
3.11166			Full length insert cDNA clone ZD77F06
3.10434		HPGD	Hydroxyprostaglandin dehydrogenase 15-(NAD)	15-hydroxyprostaglandin dehydrogenase (NAD+) activity
3.10434		CHFR	Checkpoint with forkhead and ring finger domains	ligase activity
3.09631		GPR56	G protein-coupled receptor 56	G-protein coupled receptor activity
3.09408		ITGB4	Integrin, beta 4	protein binding
3.08141		RAB27B	RAB27B, member RAS oncogene family	GTP binding
3.08057		CPE	Carboxypeptidase E	carboxypeptidase A activity
3.0779			CDNA FLJ11313 fis, clone PLACE1010106, highly similar to Homo sapiens mRNA; cDNA DKFZp586M1418
3.07165		GLOXD1	Glyoxalase domain containing 1
3.07119		PHLDA1	Pleckstrin homology-like domain, family A, member 1
3.06878		TMEM56	Transmembrane protein 56
3.06786		CHML	Choroideremia-like (Rab escort protein 2)	GTPase activator activity
3.06609		SAMD9	Sterile alpha motif domain containing 9
3.06452		LAMA3	Laminin, alpha 3	protein binding
3.06447		TMC4	Transmembrane channel-like 4
3.06041		SCAP2	Src family associated phosphoprotein 2	SH3/SH2 adaptor activity
3.06028		ADM	Adrenomedullin	hormone activity
3.05637		H2AFY	H2A histone family, member Y	DNA binding
3.05284		ING3	Inhibitor of growth family, member 3	DNA binding
3.05012		MAN2B1	Mannosidase, alpha, class 2B, member 1	alpha-mannosidase activity
3.0498		MLPH	Melanophilin	Rab GTPase binding
3.04467		IL17D	Interleukin 17D	cytokine activity
3.0359		RBM35B	RNA binding motif protein 35B	nucleic acid binding
3.03535		DUSP22	Dual specificity phosphatase 22	kinase activity
3.03347		PNPLA8	Patatin-like phospholipase domain containing 8	ATP binding
3.02921		PLAC8	Placenta-specific 8
3.02843		JAK1	Janus kinase 1 (a protein tyrosine kinase)	ATP binding
3.02139		SCAP2	Src family associated phosphoprotein 2	SH3/SH2 adaptor activity
3.01827		HS6ST2	Heparan sulfate 6-O-sulfotransferase 2	transferase activity
2.99859		HIST1H2AL	Histone 1, H2al
2.99159		AP1M2	Adaptor-related protein complex 1, mu 2 subunit
2.98758		GPSM2	G-protein signalling modulator 2 (AGS3-like, C. elegans)	GTPase activator activity
2.98591		ING3	Inhibitor of growth family, member 3	DNA binding
2.98471		SCAP2	Src family associated phosphoprotein 2	SH3/SH2 adaptor activity
2.98071		RGS20	Regulator of G-protein signalling 20	GTPase activator activity
2.97865		TMTC1	Transmembrane and tetratricopeptide repeat containing 1	binding
2.97765			CDNA: FLJ22256 fis, clone HRC02860
2.96719		NET1	Neuroepithelial cell transforming gene 1	guanyl-nucleotide exchange factor activity
2.96601		PPM1H	Protein phosphatase 1H (PP2C domain containing)	catalytic activity
2.96395		TFAP2C	Transcription factor AP-2 gamma (activating enhancer binding protein 2 gamma)	transcription factor activity
2.95971		ROR1	Receptor tyrosine kinase-like orphan receptor 1	ATP binding
2.95907		GPR160	G protein-coupled receptor 160	receptor activity
2.95187		TNFAIP3	Tumor necrosis factor, alpha-induced protein 3	DNA binding
2.94593		CD24	CD24 molecule
2.93723		GJB3	Gap junction protein, beta 3, 31kDa (connexin 31)	connexon channel activity
2.93474		BAIAP2L1	BAI1-associated protein 2-like 1	growth factor activity
2.93293		CNTN1	Contactin 1	protein binding
2.93015		SYK	Spleen tyrosine kinase	ATP binding
2.926		SPRR1B	Small proline-rich protein 1B (cornifin)	structural molecule activity
2.9246		FAM84B	Family with sequence similarity 84, member B
2.9211		TCF25	Transcription factor 25 (basic helix-loop-helix)	binding
2.91989		HIST2H2AA3	Histone 2, H2aa3
2.91555		PPP2R3A	Protein phosphatase 2 (formerly 2A), regulatory subunit B'', alpha	calcium ion binding
2.91498		KDELR2	KDEL (Lys-Asp-Glu-Leu) endoplasmic reticulum protein retention receptor 2	KDEL sequence binding
2.90908		BCL10	B-cell CLL/lymphoma 10	protein binding
2.90659		TNIP2	TNFAIP3 interacting protein 2
2.9026		CSAD	Cysteine sulfinic acid decarboxylase	carboxy-lyase activity
2.89799		DDAH1	Dimethylarginine dimethylaminohydrolase 1	dimethylargininase activity
2.89679		NSDHL	NAD(P) dependent steroid dehydrogenase-like	3-beta-hydroxy-delta5-steroid dehydrogenase activity
2.89556		FN1	Fibronectin 1	collagen binding
2.89534		DSG2	Desmoglein 2	calcium ion binding
2.89421		MYO5A	Myosin VA (heavy polypeptide 12, myoxin)	ATP binding
2.89391			MRNA full length insert cDNA clone EUROIMAGE 1090207
2.8933		LAMA4	Laminin, alpha 4	extracellular matrix structural constituent
2.89288		HIST2H2AA3	Histone 2, H2aa3
2.89178		SFI1	Sfi1 homolog, spindle assembly associated (yeast)
2.88874		TPM2	Tropomyosin 2 (beta)	actin binding
2.88692		GPT2	Glutamic pyruvate transaminase (alanine aminotransferase) 2	1-aminocyclopropane-1-carboxylate synthase activity
2.88449		DSG2	Desmoglein 2	calcium ion binding
2.88325		PCSK5	Proprotein convertase subtilisin/kexin type 5	peptidase activity
2.88203		S100A5	S100 calcium binding protein A5	calcium ion binding
2.88		EPHA2	EPH receptor A2	ATP binding
2.87888		KIAA0500	KIAA0500 protein
2.87828		NPAL3	NIPA-like domain containing 3
2.87705		FAM111A	Family with sequence similarity 111, member A
2.87698		PKN2	Protein kinase N2	ATP binding
2.8723		DIDO1	Death inducer-obliterator 1	DNA binding
2.8614		FAM49A	Family with sequence similarity 49, member A
2.85953		PTGES	Prostaglandin E synthase	isomerase activity
2.8544		B4GALT4	UDP-Gal:betaGlcNAc beta 1,4- galactosyltransferase, polypeptide 4	N-acetyllactosamine synthase activity
2.84831		CA10	Carbonic anhydrase X	carbonate dehydratase activity
2.84298		TAF5L	TAF5-like RNA polymerase II, p300/CBP-associated factor (PCAF)-associated factor, 65kDa	transcription factor activity
2.83605		TIMP3	TIMP metallopeptidase inhibitor 3 (Sorsby fundus dystrophy, pseudoinflammatory)	enzyme inhibitor activity
2.83476		ACOX1	Acyl-Coenzyme A oxidase 1, palmitoyl	acyl-CoA dehydrogenase activity
2.83289		FOXA1	Forkhead box A1	transcription factor activity
2.83131		CA10	Carbonic anhydrase X	carbonate dehydratase activity
2.83119			3'UTR of hypothetical protein (ORF1)
2.82975		ChGn	Chondroitin beta1,4 N-acetylgalactosaminyltransferase	glucuronosyl-N-acetylgalactosaminyl-proteoglycan 4-beta-N-acetylgalactosaminyltransferase activity
2.82718		RAPGEF5	Rap guanine nucleotide exchange factor (GEF) 5	GTP-dependent protein binding
2.82496		LAMC2	Laminin, gamma 2	heparin binding
2.82464		VPS37C	Vacuolar protein sorting 37 homolog C (S. cerevisiae)
2.81653		PRKCH	Protein kinase C, eta	ATP binding
2.81097		CDS1	CDP-diacylglycerol synthase (phosphatidate cytidylyltransferase) 1	diacylglycerol cholinephosphotransferase activity
2.81006		IL17D	Interleukin 17D	cytokine activity
2.80896		EPHA4	EPH receptor A4	ATP binding
2.80592		POP1	Processing of precursor 1, ribonuclease P/MRP subunit (S. cerevisiae)	hydrolase activity
2.79939		CABLES1	Cdk5 and Abl enzyme substrate 1
2.79656			CDNA clone IMAGE:5296106
2.79246		PRKAR2B	Protein kinase, cAMP-dependent, regulatory, type II, beta	3',5'-cAMP binding
2.79179		HIC2	Hypermethylated in cancer 2	DNA binding
2.79137		CDC14B	CDC14 cell division cycle 14 homolog B (S. cerevisiae)	hydrolase activity
2.78701		KCNN4	Potassium intermediate/small conductance calcium-activated channel, subfamily N, member 4	calcium-activated potassium channel activity
2.78355		GPRC5A	G protein-coupled receptor, family C, group 5, member A	metabotropic glutamate, GABA-B-like receptor activity
2.78311		CCNG2	Cyclin G2
2.7816		EPAS1	Endothelial PAS domain protein 1	RNA polymerase II transcription factor activity, enhancer binding
2.78041		PDE4D	Phosphodiesterase 4D, cAMP-specific (phosphodiesterase E3 dunce homolog, Drosophila)	3',5'-cyclic-nucleotide phosphodiesterase activity
2.77413		CRISPLD2	Cysteine-rich secretory protein LCCL domain containing 2
2.77413		ANKRD11	Ankyrin repeat domain 11
2.76852		TMEM154	Transmembrane protein 154
2.76719		CD163L1	CD163 molecule-like 1	receptor activity
2.76712		UGCG	UDP-glucose ceramide glucosyltransferase	ceramide glucosyltransferase activity
2.76122		PCGF3	Polycomb group ring finger 3	ubiquitin-protein ligase activity
2.75989		GJB3	Gap junction protein, beta 3, 31kDa (connexin 31)	connexon channel activity
2.75784		ADA	Adenosine deaminase	adenosine deaminase activity
2.75722		MPPE1	Metallophosphoesterase 1	endonuclease activity
2.75631		TNFSF15	Tumor necrosis factor (ligand) superfamily, member 15	tumor necrosis factor receptor binding
2.75489		LRRC54	Leucine rich repeat containing 54
2.75263		FAM79A	Family with sequence similarity 79, member A	transporter activity
2.75183		MYO5B	Myosin VB	ATP binding
2.75054			MRNA; cDNA DKFZp762M127 (from clone DKFZp762M127)
2.74841		RPS21	Ribosomal protein S21	structural constituent of ribosome
2.74826		BAIAP2L1	BAI1-associated protein 2-like 1	growth factor activity
2.74574		ITSN1	Intersectin 1 (SH3 domain protein)	calcium ion binding
2.74559		ABCB10	ATP-binding cassette, sub-family B (MDR/TAP), member 10	ATP binding
2.74315		CDC42EP3	CDC42 effector protein (Rho GTPase binding) 3	cytoskeletal regulatory protein binding
2.73014		STAM	Signal transducing adaptor molecule (SH3 domain and ITAM motif) 1	SH3/SH2 adaptor activity
2.73009		GLCCI1	Glucocorticoid induced transcript 1
2.72848		CD24	CD24 molecule
2.71858		HP	Haptoglobin	chymotrypsin activity
2.7173		OVOL1	Ovo-like 1(Drosophila)	transcription factor activity
2.71235		NCOA3	Nuclear receptor coactivator 3	acyltransferase activity
2.70977			CDNA clone IMAGE:4797120
2.70933		SLC35A3	Solute carrier family 35 (UDP-N-acetylglucosamine (UDP-GlcNAc) transporter), member A3	UDP-N-acetylglucosamine transporter activity
2.70871		FRMD3	FERM domain containing 3	binding
2.70867		SCAP2	Src family associated phosphoprotein 2	SH3/SH2 adaptor activity
2.6994		C6orf148	Chromosome 6 open reading frame 148
2.69753		HPGD	Hydroxyprostaglandin dehydrogenase 15-(NAD)	15-hydroxyprostaglandin dehydrogenase (NAD+) activity
2.69685			CDNA clone IMAGE:4453251
2.69554		PHLDA1	Pleckstrin homology-like domain, family A, member 1
2.69546		PRSS23	Protease, serine, 23	chymotrypsin activity
2.69105		TAF5	TAF5 RNA polymerase II, TATA box binding protein (TBP)-associated factor, 100kDa	transcription factor activity
2.68932		PNPLA8	Patatin-like phospholipase domain containing 8	ATP binding
2.68843		KCTD1	Potassium channel tetramerisation domain containing 1	ion channel activity
2.68505		MYO1B	Myosin IB	ATP binding
2.68159		FPGS	Folylpolyglutamate synthase	ATP binding
2.67753		BCAR3	Breast cancer anti-estrogen resistance 3	guanyl-nucleotide exchange factor activity
2.67701			CDNA clone IMAGE:5736961
2.67596		NFE2L3	Nuclear factor (erythroid-derived 2)-like 3	transcription coactivator activity
2.66569		RPL37	Ribosomal protein L37	structural constituent of ribosome
2.66534		ETFDH	Electron-transferring-flavoprotein dehydrogenase	electron acceptor activity
2.66047		EFNB2	Ephrin-B2	ephrin receptor binding
2.65642		DHRS9	Dehydrogenase/reductase (SDR family) member 9	3-alpha(17-beta)-hydroxysteroid dehydrogenase (NAD+) activity
2.65465		BSPRY	B-box and SPRY domain containing	zinc ion binding
2.6535		MGC14376	Hypothetical protein MGC14376
2.64348		UTP15	UTP15, U3 small nucleolar ribonucleoprotein, homolog (S. cerevisiae)
2.64133		LOC149448	Hypothetical protein LOC149448
2.63939		PHLDA1	Pleckstrin homology-like domain, family A, member 1
2.63805			CDNA clone IMAGE:4842353
2.63081		SPINK5	Serine peptidase inhibitor, Kazal type 5	serine-type endopeptidase inhibitor activity
2.63047		GLRX2	Glutaredoxin 2	arsenate reductase (glutaredoxin) activity
2.62972		PCM1	Pericentriolar material 1	DNA binding
2.62826		MTF2	Metal response element binding transcription factor 2	DNA binding
2.6279		PRRG4	Proline rich Gla (G-carboxyglutamic acid) 4 (transmembrane)	calcium ion binding
2.61949		OSBP2	Oxysterol binding protein 2
2.61817		HIST1H2AI	Histone 1, H2ai
2.61811		HOMER3	Homer homolog 3 (Drosophila)	protein binding
2.61508		EDG3	Endothelial differentiation, sphingolipid G-protein-coupled receptor, 3	lipid binding
2.60967		FN1	Fibronectin 1	collagen binding
2.60246		PALM2-AKAP2	PALM2-AKAP2 protein
2.60112		CCNG2	Cyclin G2
2.60044		KLHL5	Kelch-like 5 (Drosophila)	actin binding
2.59883		KIAA1833	Hypothetical protein KIAA1833	binding
2.59796		DOCK5	Dedicator of cytokinesis 5	GTP binding
2.58846		WASF3	WAS protein family, member 3	actin binding
2.58785		FLJ30596	Hypothetical protein FLJ30596
2.58573		TNPO2	Transportin 2 (importin 3, karyopherin beta 2b)	nuclear localization sequence binding
2.58228		C4orf8	Chromosome 4 open reading frame 8
2.58007		FLJ31033	Hypothetical protein FLJ31033	ATP binding
2.57907		SNAI2	Snail homolog 2 (Drosophila)	DNA binding
2.57818		ARHGDIB	Rho GDP dissociation inhibitor (GDI) beta	GTPase activator activity
2.57533		WHSC1	Wolf-Hirschhorn syndrome candidate 1	DNA binding
2.57134		B4GALT4	UDP-Gal:betaGlcNAc beta 1,4- galactosyltransferase, polypeptide 4	N-acetyllactosamine synthase activity
2.57078		TSPAN15	Tetraspanin 15
2.56818		SP110	SP110 nuclear body protein	hematopoietin/interferon-class (D200-domain) cytokine receptor signal transducer activity
2.56745		SFXN3	Sideroflexin 3	cation transporter activity
2.56491		HOXC13	Homeobox C13	RNA polymerase II transcription factor activity
2.5639		THOC2	THO complex 2	RNA binding
2.56222		LLGL2	Lethal giant larvae homolog 2 (Drosophila)
2.55983		TNIP2	TNFAIP3 interacting protein 2
2.55956		SSTR1	Somatostatin receptor 1	receptor activity
2.55842		HYAL4	Hyaluronoglucosaminidase 4	hyalurononglucosaminidase activity
2.55804		ANKRD22	Ankyrin repeat domain 22
2.55225		RASA1	RAS p21 protein activator (GTPase activating protein) 1	Ras GTPase activator activity
2.5491		CSRP1	Cysteine and glycine-rich protein 1	zinc ion binding
2.54882		NME5	Non-metastatic cells 5, protein expressed in (nucleoside-diphosphate kinase)	ATP binding
2.54711		TES	Testis derived transcript (3 LIM domains)	zinc ion binding
2.54662		ZDHHC20	Zinc finger, DHHC-type containing 20	metal ion binding
2.54508		TLE2	Transducin-like enhancer of split 2 (E(sp1) homolog, Drosophila)
2.54342		MTCH2	Mitochondrial carrier homolog 2 (C. elegans)	binding
2.5386		IER5	Immediate early response 5
2.53838			CDNA FLJ13495 fis, clone PLACE1004425
2.53644		TSC2	Tuberous sclerosis 2	GTPase activator activity
2.53618		HES4	Hairy and enhancer of split 4 (Drosophila)	DNA binding
2.53021		NPAL3	NIPA-like domain containing 3
2.52982		RAB6A	RAB6A, member RAS oncogene family	GTP binding
2.52826			CDNA clone IMAGE:5263455
2.52807		RHOD	Ras homolog gene family, member D	GTP binding
2.52742		GTF2B	General transcription factor IIB	general RNA polymerase II transcription factor activity
2.52594		ANXA8L1	Annexin A8-like 1
2.52513		APRIN	Androgen-induced proliferation inhibitor	ATP binding
2.52474		AK1	Adenylate kinase 1	ATP binding
2.52197		MAP2K6	Mitogen-activated protein kinase kinase 6	ATP binding
2.52024		LOC196264	Hypothetical protein LOC196264
2.52003		ATAD4	ATPase family, AAA domain containing 4
2.51904		CD24	CD24 molecule
2.51489		ING3	Inhibitor of growth family, member 3	DNA binding
2.50997		TRIM29	Tripartite motif-containing 29	transcription factor activity
2.5061		H2AFJ	H2A histone family, member J	DNA binding
2.50541		MTMR6	Myotubularin related protein 6	hydrolase activity
2.50383		SLC27A4	Solute carrier family 27 (fatty acid transporter), member 4	catalytic activity
2.50242		PTGES	Prostaglandin E synthase	isomerase activity
2.50175		MEF2D	MADS box transcription enhancer factor 2, polypeptide D (myocyte enhancer factor 2D)	transcription coactivator activity
2.50024		ALPP	Alkaline phosphatase, placental (Regan isozyme)	alkaline phosphatase activity
2.4985		CD9	CD9 molecule	protein binding
2.49755		TTC15	Tetratricopeptide repeat domain 15	binding
2.49686		MET	Met proto-oncogene (hepatocyte growth factor receptor)	ATP binding
2.49368		NVL	Nuclear VCP-like	ATP binding
2.49294		SLC30A7	Solute carrier family 30 (zinc transporter), member 7	cation transporter activity
2.48543		ALDH16A1	Aldehyde dehydrogenase 16 family, member A1	oxidoreductase activity
2.48286		HMGB3	High-mobility group box 3	DNA bending activity
2.4822		ZNF165	Zinc finger protein 165	transcription factor activity
2.4818		COBLL1	COBL-like 1
2.48059		HERC4	Hect domain and RLD 4	ubiquitin-protein ligase activity
2.48018		TRPS1	Trichorhinophalangeal syndrome I	transcription factor activity
2.47917			Homo sapiens, clone IMAGE:4695648, mRNA
2.47492		KCNH2	Potassium voltage-gated channel, subfamily H (eag-related), member 2	delayed rectifier potassium channel activity
2.47437		AMMECR1	Alport syndrome, mental retardation, midface hypoplasia and elliptocytosis chromosomal region, gene 1	molecular function unknown
2.47411		ATP8A1	ATPase, aminophospholipid transporter (APLT), Class I, type 8A, member 1	ATP binding
2.47182			MRNA; cDNA DKFZp434E1818 (from clone DKFZp434E1818)
2.47005		CDH1	Cadherin 1, type 1, E-cadherin (epithelial)	calcium ion binding
2.46952		C16orf34	Chromosome 16 open reading frame 34	DNA binding
2.46853		SLC25A14	Solute carrier family 25 (mitochondrial carrier, brain), member 14	binding
2.46801		PLXNA2	Plexin A2	GTPase activator activity
2.46667		ETFDH	Electron-transferring-flavoprotein dehydrogenase	electron acceptor activity
2.4623		ABCA5	ATP-binding cassette, sub-family A (ABC1), member 5	ATP binding
2.45943		SLITRK6	SLIT and NTRK-like family, member 6
2.45832		SH3YL1	SH3 domain containing, Ysc84-like 1 (S. cerevisiae)
2.45213		MET	Met proto-oncogene (hepatocyte growth factor receptor)	ATP binding
2.44969		AMMECR1	Alport syndrome, mental retardation, midface hypoplasia and elliptocytosis chromosomal region, gene 1	molecular function unknown
2.44773		C10orf47	Chromosome 10 open reading frame 47
2.4474		C19orf22	Chromosome 19 open reading frame 22	nucleic acid binding
2.44735		FGD4	FYVE, RhoGEF and PH domain containing 4	actin binding
2.44714		PCGF5	Polycomb group ring finger 5	ubiquitin-protein ligase activity
2.44398			Full length insert cDNA clone ZB81B12
2.44383		MUC1	Mucin 1, cell surface associated	actin binding
2.44004		KIFC3	Kinesin family member C3	ATP binding
2.43876		MYO5B	Myosin VB	ATP binding
2.43848		PHLDA1	Pleckstrin homology-like domain, family A, member 1
2.4371		MAP7	Microtubule-associated protein 7	structural molecule activity
2.43422		NHS	Nance-Horan syndrome (congenital cataracts and dental anomalies)
2.43367		AIM1	Absent in melanoma 1	sugar binding
2.43314		TMEM129	Transmembrane protein 129
2.43277		RPS2	Ribosomal protein S2	RNA binding
2.43212		CLPTM1	Cleft lip and palate associated transmembrane protein 1
2.42992		SPG20	Spastic paraplegia 20, spartin (Troyer syndrome)
2.42922		RAB6A	RAB6A, member RAS oncogene family	GTP binding
2.42638		RSRC1	Arginine/serine-rich coiled-coil 1
2.42457		CTNND1	Catenin (cadherin-associated protein), delta 1	protein binding
2.42204		PMS2L3	Postmeiotic segregation increased 2-like 3	ATP binding
2.4219		NDUFAF1	NADH dehydrogenase (ubiquinone) 1 alpha subcomplex, assembly factor 1	unfolded protein binding
2.41959		MAPK8	Mitogen-activated protein kinase 8	ATP binding
2.41827			Full-length cDNA clone CS0DI029YM01 of Placenta Cot 25-normalized of Homo sapiens (human)
2.41607		LOC89944	Hypothetical protein BC008326	beta-galactosidase activity
2.41586		BTBD14B	BTB (POZ) domain containing 14B	protein binding
2.4133		PSCD3	Pleckstrin homology, Sec7 and coiled-coil domains 3	ARF guanyl-nucleotide exchange factor activity
2.41229			Homo sapiens, Similar to LOC169932, clone IMAGE:4499203, mRNA
2.41193		RAB3GAP1	RAB3 GTPase activating protein subunit 1 (catalytic)	GTPase activator activity
2.41137		UBE2F	Ubiquitin-conjugating enzyme E2F (putative)	ligase activity
2.41109		TOP1	Topoisomerase (DNA) I	DNA topoisomerase type I activity
2.41081		UGCG	UDP-glucose ceramide glucosyltransferase	ceramide glucosyltransferase activity
2.40351		MAPK8	Mitogen-activated protein kinase 8	ATP binding
2.40307		MRPL1	Mitochondrial ribosomal protein L1	RNA binding
2.40259		ABCA1	ATP-binding cassette, sub-family A (ABC1), member 1	ATP binding
2.39917		C1orf116	Chromosome 1 open reading frame 116
2.39789		MYO18A	Myosin XVIIIA	ATP binding
2.39656		RSRC1	Arginine/serine-rich coiled-coil 1
2.39489		ATF3	Activating transcription factor 3	DNA binding
2.39292		CTNND1	Catenin (cadherin-associated protein), delta 1	protein binding
2.38802		ZNF365	Zinc finger protein 365	catalytic activity
2.38562		PPAN	Peter pan homolog (Drosophila)
2.38543		LOC285382	Hypothetical gene supported by AK091454
2.38341		MRPL4	Mitochondrial ribosomal protein L4	structural constituent of ribosome
2.38198		FLJ40432	Hypothetical protein FLJ40432
2.38161		RAD23A	RAD23 homolog A (S. cerevisiae)	single-stranded DNA binding
2.38136		TRPS1	Trichorhinophalangeal syndrome I	transcription factor activity
2.38081		PPP1R9A	Protein phosphatase 1, regulatory (inhibitor) subunit 9A	actin binding
2.38068		RP11-647M7.1	Hypothetical protein FLJ10178	DNA binding
2.37527		CBARA1	Calcium binding atopy-related autoantigen 1	calcium ion binding
2.37522		ERBB2IP	Erbb2 interacting protein	ErbB-2 class receptor binding
2.37486		CHML	Choroideremia-like (Rab escort protein 2)	GTPase activator activity
2.37465		HOOK1	Hook homolog 1 (Drosophila)	microtubule binding
2.36857		NKRF	NF-kappaB repressing factor	DNA binding
2.36704		MYO1B	Myosin IB	ATP binding
2.3648		DDR1	Discoidin domain receptor family, member 1	ATP binding
2.36463		FBP1	Fructose-1,6-bisphosphatase 1	fructose-2,6-bisphosphate 2-phosphatase activity
2.36282		WDR37	WD repeat domain 37
2.36238		LONRF3	LON peptidase N-terminal domain and ring finger 3	ATP-dependent peptidase activity
2.36223		PKN2	Protein kinase N2	ATP binding
2.35707		MBP	Myelin basic protein	structural constituent of myelin sheath
2.35006		GPC4	Glypican 4
2.34968		PIK3C2B	Phosphoinositide-3-kinase, class 2, beta polypeptide	inositol or phosphatidylinositol kinase activity
2.34829		TNFRSF1B	Tumor necrosis factor receptor superfamily, member 1B	receptor activity
2.34725		PROM2	Prominin 2
2.34651		ZNF3	Zinc finger protein 3	nucleic acid binding
2.34637		TFF1	Trefoil factor 1 (breast cancer, estrogen-inducible sequence expressed in)	growth factor activity
2.34474		Gcom1	GRINL1A combined protein
2.3443		MYLK	Myosin, light polypeptide kinase	ATP binding
2.34413		IRS2	Insulin receptor substrate 2	insulin receptor binding
2.34051		AHCTF1	AT hook containing transcription factor 1	DNA binding
2.33851		LAD1	Ladinin 1	structural molecule activity
2.33673		SYK	Spleen tyrosine kinase	ATP binding
2.33488		SNORA78	Small nucleolar RNA, H/ACA box 78
2.3341		TCEAL1	Transcription elongation factor A (SII)-like 1	RNA polymerase II transcription factor activity
2.33407		CHAF1A	Chromatin assembly factor 1, subunit A (p150)	chromatin binding
2.32879		ATG12	ATG12 autophagy related 12 homolog (S. cerevisiae)	protein binding
2.32867		DKFZp761B107	Hypothetical protein DKFZp761B107
2.32806		KIAA1904	KIAA1904 protein
2.32623		VPS37C	Vacuolar protein sorting 37 homolog C (S. cerevisiae)
2.32373		VAV3	Vav 3 oncogene	GTPase activator activity
2.3231		PPP1R7	Protein phosphatase 1, regulatory subunit 7	enzyme regulator activity
2.32307		PLLP	Plasma membrane proteolipid (plasmolipin)	ion channel activity
2.32296		JAK1	Janus kinase 1 (a protein tyrosine kinase)	ATP binding
2.32256		KIF13B	Kinesin family member 13B	ATP binding
2.31832		FYN	FYN oncogene related to SRC, FGR, YES	ATP binding
2.31606		ABCA1	ATP-binding cassette, sub-family A (ABC1), member 1	ATP binding
2.31402		ANKRD17	Ankyrin repeat domain 17	ATP binding
2.31302		PCGF5	Polycomb group ring finger 5	ubiquitin-protein ligase activity
2.31152		AIM1L	Absent in melanoma 1-like
2.31011		CDC34	Cell division cycle 34	ligase activity
2.30743		ACPL2	Acid phosphatase-like 2	acid phosphatase activity
2.30741		STEAP1	Six transmembrane epithelial antigen of the prostate 1	channel or pore class transporter activity
2.30724		SVH	SVH protein	binding
2.30423		LPPR2	Lipid phosphate phosphatase-related protein type 2	hydrolase activity
2.30085			Clone 23620 mRNA sequence
2.30042		TRAF3IP1	TNF receptor-associated factor 3 interacting protein 1	receptor activity
2.29995		PSMC2	Proteasome (prosome, macropain) 26S subunit, ATPase, 2	ATP binding
2.29974		SARS	Seryl-tRNA synthetase	ATP binding
2.29941		TMTC1	Transmembrane and tetratricopeptide repeat containing 1	binding
2.29829		HDLBP	High density lipoprotein binding protein (vigilin)	RNA binding
2.29724		FAM54A	Family with sequence similarity 54, member A
2.29566		NAPE-PLD	N-acyl-phosphatidylethanolamine-hydrolyzing phospholipase D
2.29509		SFXN3	Sideroflexin 3	cation transporter activity
2.29315		REEP6	Receptor accessory protein 6	receptor activity
2.29313		ARFGAP1	ADP-ribosylation factor GTPase activating protein 1	GTPase activator activity
2.2925		SEC31L1	SEC31-like 1 (S. cerevisiae)	molecular function unknown
2.29165		TNPO2	Transportin 2 (importin 3, karyopherin beta 2b)	nuclear localization sequence binding
2.28977		BTNL9	Butyrophilin-like 9
2.28952		AMOTL2	Angiomotin like 2
2.28864		RPS28	Ribosomal protein S28	structural constituent of ribosome
2.28829			CDNA clone IMAGE:5261213
2.284		LOC146795	Hypothetical protein LOC146795
2.2817		COL9A3	Collagen, type IX, alpha 3	structural molecule activity
2.2817		LIFR	Leukemia inhibitory factor receptor alpha	leukemia inhibitory factor receptor activity
2.28107		IRS2	Insulin receptor substrate 2	insulin receptor binding
2.28095		LOC286044	Hypothetical protein LOC286044
2.28055		ATP2B4	ATPase, Ca++ transporting, plasma membrane 4	ATP binding
2.27833		HEXIM1	Hexamethylene bis-acetamide inducible 1	cyclin-dependent protein kinase inhibitor activity
2.27722			CDNA clone IMAGE:5303499
2.27677		REEP3	Receptor accessory protein 3	receptor activity
2.2759		CDYL	Chromodomain protein, Y-like	catalytic activity
2.27519		KIAA1727	KIAA1727 protein	actin binding
2.27498		AGL	Amylo-1, 6-glucosidase, 4-alpha-glucanotransferase (glycogen debranching enzyme, glycogen storage disease type III)	4-alpha-glucanotransferase activity
2.27064		ENC1	Ectodermal-neural cortex (with BTB-like domain)	actin binding
2.26904			CDNA FLJ38469 fis, clone FEBRA2021892
2.26865			Homo sapiens, Similar to likely ortholog of yeast ARV1, clone IMAGE:4733238, mRNA
2.26563		RAB17	RAB17, member RAS oncogene family	GTP binding
2.2651		ZSWIM6	Zinc finger, SWIM-type containing 6
2.26466		HSMPP8	M-phase phosphoprotein, mpp8	chromatin binding
2.26464		DGKQ	Diacylglycerol kinase, theta 110kDa	diacylglycerol binding
2.2635		GYG2	Glycogenin 2	glycogenin glucosyltransferase activity
2.26292			Full-length cDNA clone CS0CAP007YJ17 of Thymus of Homo sapiens (human)
2.26256		SEMA3C	Sema domain, immunoglobulin domain (Ig), short basic domain, secreted, (semaphorin) 3C
2.2605		WASL	Wiskott-Aldrich syndrome-like	actin binding
2.25953		DKFZP686A10121	DKFZP686A10121 hypothetical protein	GTP binding
2.2588		C20orf100	Chromosome 20 open reading frame 100	DNA binding
2.25833		SAMD9	Sterile alpha motif domain containing 9
2.25786		MET	Met proto-oncogene (hepatocyte growth factor receptor)	ATP binding
2.25267		SSPN	Sarcospan (Kras oncogene-associated gene)
2.25245		FLJ20054	Hypothetical protein FLJ20054
2.24935		DAPP1	Dual adaptor of phosphotyrosine and 3-phosphoinositides	phosphatidylinositol 3-kinase activity
2.2484		GALNAC4S-6ST	B cell RAG associated protein	3'-phosphoadenosine 5'-phosphosulfate binding
2.24698		DIAPH2	Diaphanous homolog 2 (Drosophila)	Rho GTPase binding
2.24603		ARHGDIB	Rho GDP dissociation inhibitor (GDI) beta	GTPase activator activity
2.2446		RB1	Retinoblastoma 1 (including osteosarcoma)	protein binding
2.2427		IL1R2	Interleukin 1 receptor, type II	interleukin-1, Type II, blocking receptor activity
2.2427		FRMD3	FERM domain containing 3	binding
2.24209		TAF5	TAF5 RNA polymerase II, TATA box binding protein (TBP)-associated factor, 100kDa	transcription factor activity
2.24031		ISL1	ISL1 transcription factor, LIM/homeodomain, (islet-1)	transcription factor activity
2.23964		RASSF8	Ras association (RalGDS/AF-6) domain family 8
2.2384		JMJD2B	Jumonji domain containing 2B	DNA binding
2.23524		TGFBR3	Transforming growth factor, beta receptor III (betaglycan, 300kDa)	glycosaminoglycan binding
2.2352		FPGT	Fucose-1-phosphate guanylyltransferase	fucose-1-phosphate guanylyltransferase activity
2.23366		CCDC34	Coiled-coil domain containing 34
2.23282		MET	Met proto-oncogene (hepatocyte growth factor receptor)	ATP binding
2.23047		RAB3GAP1	RAB3 GTPase activating protein subunit 1 (catalytic)	GTPase activator activity
2.23026		FGD3	FYVE, RhoGEF and PH domain containing 3	guanyl-nucleotide exchange factor activity
2.22821		CENPJ	Centromere protein J	molecular function unknown
2.22786		KIAA0804	KIAA0804	ubiquitin-protein ligase activity
2.22699		LOC203427	Similar to solute carrier family 25 , member 16	binding
2.22617		SRPK2	SFRS protein kinase 2	ATP binding
2.22323		BCAP29	B-cell receptor-associated protein 29
2.22309		DDB2	Damage-specific DNA binding protein 2, 48kDa	DNA binding
2.22207		C17orf68	Chromosome 17 open reading frame 68
2.22147		LOC339745	Hypothetical protein LOC339745	protein binding
2.22062		PAG1	Phosphoprotein associated with glycosphingolipid microdomains 1	SH2 domain binding
2.2182		SEMA3A	Sema domain, immunoglobulin domain (Ig), short basic domain, secreted, (semaphorin) 3A
2.21772		CLCC1	Chloride channel CLIC-like 1
2.21558		NCOA1	Nuclear receptor coactivator 1	acyltransferase activity
2.21529		TRIM34	Tripartite motif-containing 34	ubiquitin-protein ligase activity
2.21254		LOC339745	Hypothetical protein LOC339745	protein binding
2.20936		LMO7	LIM domain 7	protein binding
2.20897		PAQR3	Progestin and adipoQ receptor family member III	receptor activity
2.20855		PNPLA8	Patatin-like phospholipase domain containing 8	ATP binding
2.20799		FAM84A	Family with sequence similarity 84, member A
2.20591		LOC388796	Hypothetical LOC388796
2.2034		FLJ13576	Hypothetical protein FLJ13576
2.2031		FLJ12886	Hypothetical protein FLJ12886
2.20114		FLJ22531	Hypothetical protein FLJ22531
2.19771		RAB6A	RAB6A, member RAS oncogene family	GTP binding
2.19627		NUPL1	Nucleoporin like 1	serine-type endopeptidase inhibitor activity
2.19599		NR1H2	Nuclear receptor subfamily 1, group H, member 2	steroid hormone receptor activity
2.19476			CDNA FLJ36574 fis, clone TRACH2012376
2.19137		GOSR2	Golgi SNAP receptor complex member 2	receptor activity
2.18884		GAS6	Growth arrest-specific 6	calcium ion binding
2.18834		SH3BP2	SH3-domain binding protein 2	SH3/SH2 adaptor activity
2.18822		CLCC1	Chloride channel CLIC-like 1
2.18686		BTBD14B	BTB (POZ) domain containing 14B	protein binding
2.18686			Homo sapiens, clone IMAGE:3604678, mRNA
2.1848		SYCP2	Synaptonemal complex protein 2	DNA binding
2.18324		TIMP2	TIMP metallopeptidase inhibitor 2	enzyme inhibitor activity
2.18247		GLI3	GLI-Kruppel family member GLI3 (Greig cephalopolysyndactyly syndrome)	catalytic activity
2.18226			CDNA clone IMAGE:5311184
2.18		NEK7	NIMA (never in mitosis gene a)-related kinase 7	ATP binding
2.17969		LOC254057	Hypothetical protein LOC254057
2.17375		SDC4	Syndecan 4 (amphiglycan, ryudocan)	cytoskeletal protein binding
2.17293		SLITRK6	SLIT and NTRK-like family, member 6
2.17105		LOC147804	Hypothetical protein LOC147804
2.16892		AHNAK	AHNAK nucleoprotein (desmoyokin)	protein binding
2.16712		THRB	Thyroid hormone receptor, beta (erythroblastic leukemia viral (v-erb-a) oncogene homolog 2, avian)	steroid hormone receptor activity
2.16627		PSD3	Pleckstrin and Sec7 domain containing 3
2.16579		TRADD	TNFRSF1A-associated via death domain	protein binding
2.16494		ERGIC2	ERGIC and golgi 2
2.1648		NFS1	NFS1 nitrogen fixation 1 (S. cerevisiae)	cysteine desulfurase activity
2.16298		IL18	Interleukin 18 (interferon-gamma-inducing factor)	interleukin-1 receptor binding
2.16294			CDNA clone IMAGE:6342029
2.16259		MDM4	Mdm4, transformed 3T3 cell double minute 4, p53 binding protein (mouse)	protein binding
2.1624		PAPSS2	3'-phosphoadenosine 5'-phosphosulfate synthase 2	ATP binding
2.16174		ELOVL7	ELOVL family member 7, elongation of long chain fatty acids (yeast)
2.16162		UBE2O	Ubiquitin-conjugating enzyme E2O	ubiquitin conjugating enzyme activity
2.16024		MGC59937	Similar to RIKEN cDNA 2310002J15 gene
2.15978		DSP	Desmoplakin	structural constituent of cytoskeleton
2.15939		MED31	Mediator of RNA polymerase II transcription, subunit 31 homolog (S. cerevisiae)	RNA polymerase II transcription mediator activity
2.15899		PRRG1	Proline rich Gla (G-carboxyglutamic acid) 1	calcium ion binding
2.15895		NHSL1	NHS-like 1
2.15886		BUD13	BUD13 homolog (yeast)
2.15836		C19orf25	Chromosome 19 open reading frame 25
2.1582		ILKAP	Integrin-linked kinase-associated serine/threonine phosphatase 2C	hydrolase activity
2.15691		ATPBD1B	ATP binding domain 1 family, member B	ATP binding
2.15654		ECE1	Endothelin converting enzyme 1	endothelin-converting enzyme 1 activity
2.1565		C9orf89	Chromosome 9 open reading frame 89
2.15611		LEMD3	LEM domain containing 3	nucleotide binding
2.15431		ABLIM3	Actin binding LIM protein family, member 3	actin binding
2.15127		ARF1	ADP-ribosylation factor 1	GTP binding
2.15123		RBM34	RNA binding motif protein 34	RNA binding
2.15109		PRKD3	Protein kinase D3	ATP binding
2.15089		DPP3	Dipeptidyl-peptidase 3	aminopeptidase activity
2.14628		SCIN	Scinderin	actin binding
2.14547		TMEM30B	Transmembrane protein 30B
2.14466		CEACAM1	Carcinoembryonic antigen-related cell adhesion molecule 1 (biliary glycoprotein)	molecular function unknown
2.14229		CHMP2B	Chromatin modifying protein 2B	molecular function unknown
2.14192		MRPL4	Mitochondrial ribosomal protein L4	structural constituent of ribosome
2.1404		SPATA13	Spermatogenesis associated 13
2.13996		FLJ14981	Hypothetical protein FLJ14981	transcription factor activity
2.13417		MRPL4	Mitochondrial ribosomal protein L4	structural constituent of ribosome
2.13313		EVI5	Ecotropic viral integration site 5	protein binding
2.13287		NR1H3	Nuclear receptor subfamily 1, group H, member 3	steroid hormone receptor activity
2.1319		SRCAP	Snf2-related CBP activator protein	ATP binding
2.13186		NAGA	N-acetylgalactosaminidase, alpha-	alpha-N-acetylgalactosaminidase activity
2.13178		ADD1	Adducin 1 (alpha)	actin binding
2.1298		RHOBTB2	Rho-related BTB domain containing 2	GTP binding
2.12907		TMEM45B	Transmembrane protein 45B
2.12893		DERA	2-deoxyribose-5-phosphate aldolase homolog (C. elegans)	deoxyribose-phosphate aldolase activity
2.12624		EXOC8	Exocyst complex component 8
2.12588		EPS8	Epidermal growth factor receptor pathway substrate 8	SH3/SH2 adaptor activity
2.12464		BMPR1A	Bone morphogenetic protein receptor, type IA	ATP binding
2.12456		RAB22A	RAB22A, member RAS oncogene family	GTP binding
2.12291		BRP44L	Brain protein 44-like	molecular function unknown
2.12205		HIST1H2BG	Histone 1, H2bg
2.11998		C15orf48	Chromosome 15 open reading frame 48
2.11898		MPHOSPH1	M-phase phosphoprotein 1	ATP binding
2.1181		CYR61	Cysteine-rich, angiogenic inducer, 61	heparin binding
2.11725		PLEKHM1	Pleckstrin homology domain containing, family M (with RUN domain) member 1
2.11661		TRIB1	Tribbles homolog 1 (Drosophila)	ATP binding
2.11471		CAMK2G	Calcium/calmodulin-dependent protein kinase (CaM kinase) II gamma	ATP binding
2.11437			CDNA FLJ14294 fis, clone PLACE1008181
2.11353		PCGF3	Polycomb group ring finger 3	ubiquitin-protein ligase activity
2.11265		SUCLA2	Succinate-CoA ligase, ADP-forming, beta subunit	ligase activity
2.10834		TRIM2	Tripartite motif-containing 2	myosin binding
2.10827		JUP	Junction plakoglobin	cytoskeletal protein binding
2.10698		FLJ11506	Hypothetical protein FLJ11506	catalytic activity
2.10696		ICAM3	Intercellular adhesion molecule 3	integrin binding
2.10333		SLC29A3	Solute carrier family 29 (nucleoside transporters), member 3	nucleoside transporter activity
2.10329		IL20RA	Interleukin 20 receptor, alpha	hematopoietin/interferon-class (D200-domain) cytokine receptor activity
2.10305		WIPI2	WD repeat domain, phosphoinositide interacting 2
2.10242		FAM73A	Family with sequence similarity 73, member A
2.10224			CDNA FLJ11723 fis, clone HEMBA1005314
2.10218		H2AFY	H2A histone family, member Y	DNA binding
2.10139		NPAL1	NIPA-like domain containing 1
2.10055		FCRLM2	Fc receptor-like and mucin-like 2
2.10027		CAPN2	Calpain 2, (m/II) large subunit	calcium ion binding
2.09885		TBL1X	Transducin (beta)-like 1X-linked
2.09806		TES	Testis derived transcript (3 LIM domains)	zinc ion binding
2.09751		GALNT10	UDP-N-acetyl-alpha-D-galactosamine:polypeptide N-acetylgalactosaminyltransferase 10 (GalNAc-T10)	manganese ion binding
2.0962		C10orf54	Chromosome 10 open reading frame 54	receptor activity
2.0956		TNFSF9	Tumor necrosis factor (ligand) superfamily, member 9	tumor necrosis factor receptor binding
2.09245		DGKA	Diacylglycerol kinase, alpha 80kDa	calcium ion binding
2.09223		PDPK1	3-phosphoinositide dependent protein kinase-1	3-phosphoinositide-dependent protein kinase activity
2.0896		SLBP	Stem-loop (histone) binding protein	mRNA binding
2.08856		SLC35A3	Solute carrier family 35 (UDP-N-acetylglucosamine (UDP-GlcNAc) transporter), member A3	UDP-N-acetylglucosamine transporter activity
2.08816		DUSP14	Dual specificity phosphatase 14	hydrolase activity
2.08605		ERBB2IP	Erbb2 interacting protein	ErbB-2 class receptor binding
2.08491		MED19	Mediator of RNA polymerase II transcription, subunit 19 homolog (S. cerevisiae)	structural molecule activity
2.08428			CDNA clone IMAGE:5311184
2.0832		SLC39A8	Solute carrier family 39 (zinc transporter), member 8	metal ion transporter activity
2.08305		CCDC101	Coiled-coil domain containing 101
2.08241		KLHDC4	Kelch domain containing 4
2.08025		DCK	Deoxycytidine kinase	ATP binding
2.07886		GNPDA2	Glucosamine-6-phosphate deaminase 2	glucosamine-6-phosphate deaminase activity
2.07788		PSG9	Pregnancy specific beta-1-glycoprotein 9	molecular function unknown
2.07719		CD24	CD24 molecule
2.07414		WNT9A	Wingless-type MMTV integration site family, member 9A	extracellular matrix structural constituent
2.07385		LOC144501	Hypothetical protein LOC144501	structural molecule activity
2.07341			CDNA FLJ36663 fis, clone UTERU2002826
2.07307		ZGPAT	Zinc finger, CCCH-type with G patch domain	nucleic acid binding
2.07158		ADRM1	Adhesion regulating molecule 1	protein binding
2.07078		POLR2D	Polymerase (RNA) II (DNA directed) polypeptide D	DNA-directed RNA polymerase activity
2.06896		MESDC1	Mesoderm development candidate 1
2.0687		KIAA1522	KIAA1522
2.06792			Primary neuroblastoma cDNA, clone:Nbla11051, full insert sequence
2.06778		NIPBL	Nipped-B homolog (Drosophila)
2.06663		TFCP2L1	Transcription factor CP2-like 1	transcription corepressor activity
2.06617		UBE2D1	Ubiquitin-conjugating enzyme E2D 1 (UBC4/5 homolog, yeast)	ligase activity
2.0634		SCIN	Scinderin	actin binding
2.06014		ACSL1	Acyl-CoA synthetase long-chain family member 1	ligase activity
2.06004		ABCD3	ATP-binding cassette, sub-family D (ALD), member 3	ATP binding
2.05958		NDRG3	NDRG family member 3	catalytic activity
2.05941		EPS8L1	EPS8-like 1	kinase activity
2.05907		RAB11FIP4	RAB11 family interacting protein 4 (class II)	calcium ion binding
2.05885		RABGGTB	Rab geranylgeranyltransferase, beta subunit	prenyltransferase activity
2.05848		CXorf15	Chromosome X open reading frame 15	cytokine activity
2.05784		TMTC1	Transmembrane and tetratricopeptide repeat containing 1	binding
2.05745			CDNA FLJ46539 fis, clone THYMU3037836
2.05593		CREBL2	CAMP responsive element binding protein-like 2	transcription factor activity
2.05348			CDNA FLJ38849 fis, clone MESAN2008936
2.05279		C18orf8	Chromosome 18 open reading frame 8
2.05268		CHUK	Conserved helix-loop-helix ubiquitous kinase	ATP binding
2.05244		PGM2	Phosphoglucomutase 2	intramolecular transferase activity, phosphotransferases
2.05148		CTNND1	Catenin (cadherin-associated protein), delta 1	protein binding
2.05032		JAK1	Janus kinase 1 (a protein tyrosine kinase)	ATP binding
2.05023		CDC42EP1	CDC42 effector protein (Rho GTPase binding) 1
2.04991			CDNA clone IMAGE:3030163
2.04985		DHRS9	Dehydrogenase/reductase (SDR family) member 9	3-alpha(17-beta)-hydroxysteroid dehydrogenase (NAD+) activity
2.04985		MBD1	Methyl-CpG binding domain protein 1	methyl-CpG binding
2.04916		PICALM	Phosphatidylinositol binding clathrin assembly protein	clathrin binding
2.04832		PICALM	Phosphatidylinositol binding clathrin assembly protein	clathrin binding
2.04697		DDX47	DEAD (Asp-Glu-Ala-Asp) box polypeptide 47	ATP binding
2.04626		F3	Coagulation factor III (thromboplastin, tissue factor)	hematopoietin/interferon-class (D200-domain) cytokine receptor activity
2.04606		BAG1	BCL2-associated athanogene	receptor signaling protein activity
2.04603		SPOCD1	SPOC domain containing 1
2.04542		NEDD1	Neural precursor cell expressed, developmentally down-regulated 1
2.04323		CHMP2B	Chromatin modifying protein 2B	molecular function unknown
2.04213		LARP5	La ribonucleoprotein domain family, member 5	nucleic acid binding
2.04111		APBA2	Amyloid beta (A4) precursor protein-binding, family A, member 2 (X11-like)	protein binding
2.04099		PPCDC	Phosphopantothenoylcysteine decarboxylase
2.04041		LRRC8B	Leucine rich repeat containing 8 family, member B
2.04006		DEPDC6	DEP domain containing 6	protein binding
2.03894		PBEF1	Pre-B-cell colony enhancing factor 1	cytokine activity
2.03892		EPN3	Epsin 3	lipid binding
2.03806		ACADSB	Acyl-Coenzyme A dehydrogenase, short/branched chain	acyl-CoA dehydrogenase activity
2.0378		ZADH2	Zinc binding alcohol dehydrogenase, domain containing 2	oxidoreductase activity
2.03741		CRIPAK	Cysteine-rich PAK1inhibitor
2.03737		CD99	CD99 molecule	protein binding
2.03727		NCOA3	Nuclear receptor coactivator 3	acyltransferase activity
2.03654		PHF16	PHD finger protein 16	DNA binding
2.03577		UBE2F	Ubiquitin-conjugating enzyme E2F (putative)	ligase activity
2.03411		DDX12	DEAD/H (Asp-Glu-Ala-Asp/His) box polypeptide 12 (CHL1-like helicase homolog, S. cerevisiae)	ATP binding
2.03397		PLEKHM1	Pleckstrin homology domain containing, family M (with RUN domain) member 1
2.03396		FLAD1	FAD1 flavin adenine dinucleotide synthetase homolog (S. cerevisiae)	oxidoreductase activity
2.03379		PDCD8	Programmed cell death 8 (apoptosis-inducing factor)	FAD binding
2.03246		UBE2Q1	Ubiquitin-conjugating enzyme E2Q (putative) 1	ubiquitin conjugating enzyme activity
2.03177		FUT1	Fucosyltransferase 1 (galactoside 2-alpha-L-fucosyltransferase, H blood group)	fucosyltransferase activity
2.03096		ATG4B	ATG4 autophagy related 4 homolog B (S. cerevisiae)	cysteine-type peptidase activity
2.03047		C1orf112	Chromosome 1 open reading frame 112	cysteine-type endopeptidase activity
2.03022		MYO5C	Myosin VC	ATP binding
2.03012		DMN	Desmuslin	protein binding
2.03012		SULT2B1	Sulfotransferase family, cytosolic, 2B, member 1	alcohol sulfotransferase activity
2.03001		USP31	Ubiquitin specific peptidase 31	cysteine-type endopeptidase activity
2.02956		FBXL11	F-box and leucine-rich repeat protein 11	DNA binding
2.02956		TRIM31	Tripartite motif-containing 31	ubiquitin-protein ligase activity
2.02901		HMHA1	Histocompatibility (minor) HA-1
2.02879		CDC73	Cell division cycle 73, Paf1/RNA polymerase II complex component, homolog (S. cerevisiae)
2.02767		PPP1R3D	Protein phosphatase 1, regulatory subunit 3D	hydrolase activity
2.02763		LOC285498	Hypothetical protein LOC285498	ubiquitin-protein ligase activity
2.02744		SAT	Spermidine/spermine N1-acetyltransferase	acyltransferase activity
2.02593		LOC283378	Hypothetical protein LOC283378
2.025		SH3RF1	SH3 domain containing ring finger 1	ubiquitin-protein ligase activity
2.02494		TCEB2	Transcription elongation factor B (SIII), polypeptide 2 (18kDa, elongin B)	protein binding
2.02415		GADD45GIP1	Growth arrest and DNA-damage-inducible, gamma interacting protein 1
2.02397		C11orf49	Chromosome 11 open reading frame 49
2.02348		ZDHHC5	Zinc finger, DHHC-type containing 5	metal ion binding
2.02261		HOXA5	Homeobox A5	transcription factor activity
2.02155		FLJ39370	Hypothetical protein FLJ39370
2.02126		IL13RA2	Interleukin 13 receptor, alpha 2	interleukin receptor activity
2.02077		UCRC	Ubiquinol-cytochrome c reductase complex (7.2 kD)	oxidoreductase activity
2.0207		PLCE1	Phospholipase C, epsilon 1	Ras GTPase binding
2.01974		AGPAT2	1-acylglycerol-3-phosphate O-acyltransferase 2 (lysophosphatidic acid acyltransferase, beta)	1-acylglycerol-3-phosphate O-acyltransferase activity
2.01863		WBP11	WW domain binding protein 11	single-stranded DNA binding
2.01846		GRPEL1	GrpE-like 1, mitochondrial (E. coli)	adenyl-nucleotide exchange factor activity
2.01737		ADAM19	ADAM metallopeptidase domain 19 (meltrin beta)	metalloendopeptidase activity
2.01663		TRAF3IP2	TRAF3 interacting protein 2	signal transducer activity
2.01514		LGALS9	Lectin, galactoside-binding, soluble, 9 (galectin 9)	galactose binding
2.01458			MRNA full length insert cDNA clone EUROIMAGE 2344436
2.01446		TMEM45B	Transmembrane protein 45B
2.01348		NUP98	Nucleoporin 98kDa	protein binding
2.01347			CDNA FLJ41394 fis, clone BRCAN2026197
2.01346		SLC44A4	Solute carrier family 44, member 4
2.0115		SMAD2	SMAD, mothers against DPP homolog 2 (Drosophila)	protein binding
2.00551		SCAMP1	Secretory carrier membrane protein 1
2.00264		ATP11B	ATPase, Class VI, type 11B	ATP binding
2.0023		PEX16	Peroxisomal biogenesis factor 16
2.00226		EPB41	Erythrocyte membrane protein band 4.1 (elliptocytosis 1, RH-linked)	actin binding
2.00225		DDX11	DEAD/H (Asp-Glu-Ala-Asp/His) box polypeptide 11 (CHL1-like helicase homolog, S. cerevisiae)	ATP binding
2.00056		VAMP4	Vesicle-associated membrane protein 4
2.00056		DSCAM	Down syndrome cell adhesion molecule	protein binding
2.00038		EPAS1	Endothelial PAS domain protein 1	RNA polymerase II transcription factor activity, enhancer binding

## Sheet: genes upregulated in H2073
H1993 vs H2073 (log2)		Symbol	Gene Name	GO: Molecular Function
-2.00292		SPTBN1	Spectrin, beta, non-erythrocytic 1	actin binding
-2.0044		PCK2	Phosphoenolpyruvate carboxykinase 2 (mitochondrial)	GTP binding
-2.00495		DOK4	Docking protein 4	insulin receptor binding
-2.00619		SUSD2	Sushi domain containing 2	molecular function unknown
-2.00766		RHOQ	Ras homolog gene family, member Q	GTP binding
-2.00828		CDKN2A	Cyclin-dependent kinase inhibitor 2A (melanoma, p16, inhibits CDK4)	cyclin-dependent protein kinase inhibitor activity
-2.00909		SMAD7	SMAD, mothers against DPP homolog 7 (Drosophila)	protein binding
-2.01458		PTGS1	Prostaglandin-endoperoxide synthase 1 (prostaglandin G/H synthase and cyclooxygenase)	oxidoreductase activity
-2.01651		RAB31	RAB31, member RAS oncogene family	GTP binding
-2.01669		EXOSC6	Exosome component 6	3'-5'-exoribonuclease activity
-2.02205		DEAF1	Deformed epidermal autoregulatory factor 1 (Drosophila)	transcription factor activity
-2.02292		ISYNA1	Myo-inositol 1-phosphate synthase A1	inositol-3-phosphate synthase activity
-2.02403		CXorf6	Chromosome X open reading frame 6	molecular function unknown
-2.02409		NUDT14	Nudix (nucleoside diphosphate linked moiety X)-type motif 14	UDP-sugar diphosphatase activity
-2.0243		DNAJC10	DnaJ (Hsp40) homolog, subfamily C, member 10	electron transporter activity
-2.0268		C1orf51	Chromosome 1 open reading frame 51
-2.02735		PIAS3	Protein inhibitor of activated STAT, 3	DNA binding
-2.02735		PPFIA3	Protein tyrosine phosphatase, receptor type, f polypeptide (PTPRF), interacting protein (liprin), alpha 3
-2.0282		C6orf192	Chromosome 6 open reading frame 192	transporter activity
-2.03007		GRTP1	Growth hormone regulated TBC protein 1
-2.03406		GPR37	G protein-coupled receptor 37 (endothelin receptor type B-like)	G-protein coupled receptor activity, unknown ligand
-2.03452		ATAD2	ATPase family, AAA domain containing 2	ATP binding
-2.03503		PDCD6	Programmed cell death 6	calcium ion binding
-2.03585		RQCD1	RCD1 required for cell differentiation1 homolog (S. pombe)
-2.03727			Homo sapiens, clone IMAGE:5728979, mRNA
-2.03782		LOC96597	Hypothetical protein LOC96597
-2.038		PMAIP1	Phorbol-12-myristate-13-acetate-induced protein 1
-2.04177		GNAI2	Guanine nucleotide binding protein (G protein), alpha inhibiting activity polypeptide 2	GTP binding
-2.04274		POPDC3	Popeye domain containing 3	molecular function unknown
-2.04356		TncRNA	Trophoblast-derived noncoding RNA
-2.04482		GNAI1	Guanine nucleotide binding protein (G protein), alpha inhibiting activity polypeptide 1	GTP binding
-2.04508		JAG1	Jagged 1 (Alagille syndrome)	Notch binding
-2.04607		KIAA0746	KIAA0746 protein	binding
-2.0466		USP6NL	USP6 N-terminal like	GTPase activator activity
-2.04712		INTS4	Integrator complex subunit 4
-2.04712		TAPBP	TAP binding protein (tapasin)	MHC class I protein binding
-2.04888		IQCA	IQ motif containing with AAA domain	ATP binding
-2.05088		KIF26A	Kinesin family member 26A	ATP binding
-2.05094		GGT1	Gamma-glutamyltransferase 1	acyltransferase activity
-2.05244			Clone IMAGE:111714 mRNA sequence
-2.05252		NUDT16P	Nudix (nucleoside diphosphate linked moiety X)-type motif 16 pseudogene
-2.05343		RHOQ	Ras homolog gene family, member Q	GTP binding
-2.05437		LOC285957	Hypothetical protein LOC285957
-2.05518		C18orf4	Chromosome 18 open reading frame 4	sulfotransferase activity
-2.05732		LOC124446	Hypothetical protein BC017488
-2.05907		CXCR4	Chemokine (C-X-C motif) receptor 4	C-C chemokine receptor activity
-2.05951		SFRS14	Splicing factor, arginine/serine-rich 14	RNA binding
-2.06286		MCTP2	Multiple C2 domains, transmembrane 2
-2.06501		CAP2	CAP, adenylate cyclase-associated protein, 2 (yeast)
-2.06783		ARMCX6	Armadillo repeat containing, X-linked 6
-2.06824		CA13	Carbonic anhydrase XIII	carbonate dehydratase activity
-2.06985		TNFSF13	Tumor necrosis factor (ligand) superfamily, member 13	tumor necrosis factor receptor binding
-2.07021		GMDS	GDP-mannose 4,6-dehydratase	GDP-mannose 4,6-dehydratase activity
-2.07289		SEZ6L2	Seizure related 6 homolog (mouse)-like 2	receptor activity
-2.07521		LTBP4	Latent transforming growth factor beta binding protein 4	calcium ion binding
-2.07628		TWSG1	Twisted gastrulation homolog 1 (Drosophila)	protein binding
-2.07628		RORC	RAR-related orphan receptor C	steroid hormone receptor activity
-2.07987		SGCB	Sarcoglycan, beta (43kDa dystrophin-associated glycoprotein)
-2.08055		MAP3K7	Mitogen-activated protein kinase kinase kinase 7	ATP binding
-2.08108		SPRED1	Sprouty-related, EVH1 domain containing 1	protein binding
-2.0814			CDNA clone IMAGE:4812795
-2.08162		FAM118A	Family with sequence similarity 118, member A
-2.08428		LOC154822	Hypothetical protein LOC154822
-2.08534		BCL11A	B-cell CLL/lymphoma 11A (zinc finger protein)	nucleic acid binding
-2.08809		TANK	TRAF family member-associated NFKB activator	protein binding
-2.08856		NPC2	Niemann-Pick disease, type C2
-2.09011		ZNF655	Zinc finger protein 655	DNA binding
-2.0917		TNFRSF10C	Tumor necrosis factor receptor superfamily, member 10c, decoy without an intracellular domain	transmembrane receptor activity
-2.0917		RPIB9	Rap2-binding protein 9
-2.09424		AHI1	Abelson helper integration site 1
-2.09448		AKAP12	A kinase (PRKA) anchor protein (gravin) 12	protein binding
-2.09645		TMCC1	Transmembrane and coiled-coil domain family 1
-2.09724		PDGFC	Platelet derived growth factor C	growth factor activity
-2.09751		GLYCTK	CG9886-like	kinase activity
-2.09769		LSP1	Lymphocyte-specific protein 1
-2.10248		CPVL	Carboxypeptidase, vitellogenic-like	catalytic activity
-2.10329		SF3B1	Splicing factor 3b, subunit 1, 155kDa	RNA splicing factor activity, transesterification mechanism
-2.10662		ZNF512	Zinc finger protein 512	DNA binding
-2.10726		GBA	Glucosidase, beta; acid (includes glucosylceramidase)	glucosylceramidase activity
-2.10771		RNASE4	Ribonuclease, RNase A family, 4	endonuclease activity
-2.10905		KIDINS220	Kinase D-interacting substance of 220 kDa	ribulose-bisphosphate carboxylase activity
-2.10905		HOXC6	Homeobox C6	transcription corepressor activity
-2.11117		TYW3	TRNA-yW synthesizing protein 3 homolog (S. cerevisiae)
-2.11257		TEP1	Telomerase-associated protein 1	ATP binding
-2.11569		ECHDC1	Enoyl Coenzyme A hydratase domain containing 1	catalytic activity
-2.11654		CALM3	Calmodulin 3 (phosphorylase kinase, delta)	calcium ion binding
-2.12209		CHST10	Carbohydrate sulfotransferase 10	sulfotransferase activity
-2.12349		RDH11	Retinol dehydrogenase 11 (all-trans/9-cis/11-cis)	oxidoreductase activity
-2.12431		APBA2BP	Amyloid beta (A4) precursor protein-binding, family A, member 2 binding protein	calcium ion binding
-2.12716		TINF2	TERF1 (TRF1)-interacting nuclear factor 2	DNA binding
-2.12825		ITPR1	Inositol 1,4,5-triphosphate receptor, type 1	calcium channel activity
-2.13085		PMS1	PMS1 postmeiotic segregation increased 1 (S. cerevisiae)	ATP binding
-2.13152		GPRASP2	G protein-coupled receptor associated sorting protein 2	receptor activity
-2.1327		TRA2A	Transformer-2 alpha	RNA binding
-2.13271		SNN	Stannin
-2.13343			Full length insert cDNA clone ZE03F06
-2.13494		NFKBIZ	Nuclear factor of kappa light polypeptide gene enhancer in B-cells inhibitor, zeta
-2.13763		TNNI3	Troponin I type 3 (cardiac)	actin binding
-2.13802		AGTRAP	Angiotensin II receptor-associated protein	receptor activity
-2.13853		ITGB8	Integrin, beta 8	protein binding
-2.14019		PHACTR2	Phosphatase and actin regulator 2	actin binding
-2.14057		PKIG	Protein kinase (cAMP-dependent, catalytic) inhibitor gamma	cAMP-dependent protein kinase inhibitor activity
-2.14109		MCAM	Melanoma cell adhesion molecule	protein binding
-2.14148		TINF2	TERF1 (TRF1)-interacting nuclear factor 2	DNA binding
-2.14382		TBC1D1	TBC1 (tre-2/USP6, BUB2, cdc16) domain family, member 1	GTPase activator activity
-2.14415		LOC152485	Hypothetical protein LOC152485	nucleic acid binding
-2.14608		TMEM140	Transmembrane protein 140
-2.1472		ULBP2	UL16 binding protein 2	MHC class I receptor activity
-2.14822		VAMP5	Vesicle-associated membrane protein 5 (myobrevin)
-2.15178		C10orf87	Chromosome 10 open reading frame 87
-2.1519		FOXO1A	Forkhead box O1A (rhabdomyosarcoma)	transcription factor activity
-2.15906		ALG9	Asparagine-linked glycosylation 9 homolog (S. cerevisiae, alpha- 1,2-mannosyltransferase)
-2.15937		GLB1L	Galactosidase, beta 1-like	beta-galactosidase activity
-2.1594		PRKAB1	Protein kinase, AMP-activated, beta 1 non-catalytic subunit	hydrolase activity, hydrolyzing O-glycosyl compounds
-2.16487		MAGED1	Melanoma antigen family D, 1
-2.16489		PCCA	Propionyl Coenzyme A carboxylase, alpha polypeptide	ATP binding
-2.16541		LOC645722	Hypothetical protein LOC645722
-2.16641		GPR177	G protein-coupled receptor 177	signal transducer activity
-2.16689		SLC41A3	Solute carrier family 41, member 3	cation transporter activity
-2.16977		KIAA1737	KIAA1737
-2.17441		BCKDHB	Branched chain keto acid dehydrogenase E1, beta polypeptide (maple syrup urine disease)	3-methyl-2-oxobutanoate dehydrogenase (2-methylpropanoyl-transferring) activity
-2.17742		TNRC15	Trinucleotide repeat containing 15
-2.18198		PLCL2	Phospholipase C-like 2	calcium ion binding
-2.18204		SORD	Sorbitol dehydrogenase	L-iditol 2-dehydrogenase activity
-2.18275		PPOX	Protoporphyrinogen oxidase	electron transporter activity
-2.1838		RECQL	RecQ protein-like (DNA helicase Q1-like)	ATP binding
-2.18585		PGRMC1	Progesterone receptor membrane component 1	receptor activity
-2.18636		LOC165186	Similar to RIKEN cDNA 4632412N22 gene
-2.18734		ADCY3	Adenylate cyclase 3	adenylate cyclase activity
-2.1926		LOC286334	Hypothetical protein LOC286334
-2.19377		PTRF	Polymerase I and transcript release factor	rRNA binding
-2.19654		DNAJC10	DnaJ (Hsp40) homolog, subfamily C, member 10	electron transporter activity
-2.19752			CDNA FLJ32568 fis, clone SPLEN2000098
-2.1987		ANAPC1	Anaphase promoting complex subunit 1
-2.20114		USP37	Ubiquitin specific peptidase 37	cysteine-type endopeptidase activity
-2.20163		TPM3	Tropomyosin 3	actin binding
-2.20231		TNFSF13	Tumor necrosis factor (ligand) superfamily, member 13	tumor necrosis factor receptor binding
-2.20551		LPAAT-THETA	Lysophosphatidic acid acyltransferase theta	acyltransferase activity
-2.21304		COBL	Cordon-bleu homolog (mouse)
-2.2156		C3	Complement component 3	endopeptidase inhibitor activity
-2.21686		GSTZ1	Glutathione transferase zeta 1 (maleylacetoacetate isomerase)	catalytic activity
-2.21965		RP4-691N24.1	KIAA0980 protein	calcium ion binding
-2.22294		ID1	Inhibitor of DNA binding 1, dominant negative helix-loop-helix protein
-2.22439		BACE1	Beta-site APP-cleaving enzyme 1	aspartic-type signal peptidase activity
-2.22448		TP53I3	Tumor protein p53 inducible protein 3	oxidoreductase activity
-2.22587		ST3GAL1	ST3 beta-galactoside alpha-2,3-sialyltransferase 1	beta-galactoside alpha-2,3-sialyltransferase activity
-2.22734		ERBB3	V-erb-b2 erythroblastic leukemia viral oncogene homolog 3 (avian)	ATP binding
-2.2293		SLC35B4	Solute carrier family 35, member B4	nucleotide-sugar transporter activity
-2.23026		CAND2	Cullin-associated and neddylation-dissociated 2 (putative)	protein binding
-2.23163		AKR1C3	Aldo-keto reductase family 1, member C3 (3-alpha hydroxysteroid dehydrogenase, type II)	aldo-keto reductase activity
-2.2341		UGT1A9	UDP glucuronosyltransferase 1 family, polypeptide A9	glucuronosyltransferase activity
-2.23888		PDE4DIP	Phosphodiesterase 4D interacting protein (myomegalin)	actin binding
-2.23968		BNIP3	BCL2/adenovirus E1B 19kDa interacting protein 3	protein binding
-2.24031		EDIL3	EGF-like repeats and discoidin I-like domains 3	calcium ion binding
-2.24555		UGT1A9	UDP glucuronosyltransferase 1 family, polypeptide A9	glucuronosyltransferase activity
-2.24745		CEECAM1	Cerebral endothelial cell adhesion molecule 1
-2.25103		ARHGEF2	Rho/rac guanine nucleotide exchange factor (GEF) 2	Rac GTPase binding
-2.25408		MGC45491	Hypothetical protein MGC45491
-2.25597		TWISTNB	TWIST neighbor	DNA binding
-2.25597		FKBP7	FK506 binding protein 7	calcium ion binding
-2.25735		LOC643473	Hypothetical protein LOC643473
-2.25776		LOC440157	Hypothetical gene supported by AK096951; BC066547
-2.25833		ONECUT2	One cut domain, family member 2	RNA polymerase II transcription factor activity
-2.25862		OAS1	2',5'-oligoadenylate synthetase 1, 40/46kDa	ATP binding
-2.26256		NR3C2	Nuclear receptor subfamily 3, group C, member 2	steroid binding
-2.26388		DHRS8	Dehydrogenase/reductase (SDR family) member 8	oxidoreductase activity
-2.26847		C17orf27	Chromosome 17 open reading frame 27	ubiquitin-protein ligase activity
-2.27333		CHES1	Checkpoint suppressor 1	transcription factor activity
-2.27371		SYT12	Synaptotagmin XII	transporter activity
-2.27519		FLJ32255	Hypothetical protein LOC643977
-2.28007		COL4A1	Collagen, type IV, alpha 1	extracellular matrix structural constituent
-2.28682		C10orf116	Chromosome 10 open reading frame 116	molecular function unknown
-2.28771		CYP4F3	Cytochrome P450, family 4, subfamily F, polypeptide 3	leukotriene-B4 20-monooxygenase activity
-2.28771		JAK3	Janus kinase 3 (a protein tyrosine kinase, leukocyte)	ATP binding
-2.28812		FZD7	Frizzled homolog 7 (Drosophila)	G-protein coupled receptor activity
-2.28897		RFXANK	Regulatory factor X-associated ankyrin-containing protein	transcription coactivator activity
-2.29232		PDE3A	Phosphodiesterase 3A, cGMP-inhibited	cGMP-inhibited cyclic-nucleotide phosphodiesterase activity
-2.29265		ALDOC	Aldolase C, fructose-bisphosphate	fructose-bisphosphate aldolase activity
-2.29875		TCN2	Transcobalamin II; macrocytic anemia	binding
-2.30012		NT5E	5'-nucleotidase, ecto (CD73)	5'-nucleotidase activity
-2.30256		GSTO1	Glutathione S-transferase omega 1	glutathione transferase activity
-2.3042		DNER	Delta-notch-like EGF repeat-containing transmembrane
-2.30465		RPIB9	Rap2-binding protein 9
-2.30834			Homo sapiens, clone IMAGE:5418468, mRNA
-2.309		AREG	Amphiregulin (schwannoma-derived growth factor)	cytokine activity
-2.31288		PBX3	Pre-B-cell leukemia transcription factor 3	protein binding
-2.31301		KIAA0090	KIAA0090
-2.31696		ZNRF3	Zinc and ring finger 3	ubiquitin-protein ligase activity
-2.31716		MGC72075	Hypothetical protein MGC72075
-2.31967		MLH3	MutL homolog 3 (E. coli)	ATP binding
-2.32054		ABHD14A	Abhydrolase domain containing 14A	hydrolase activity
-2.32103		PCDHB2	Protocadherin beta 2	calcium ion binding
-2.32292		CD55	CD55 molecule, decay accelerating factor for complement (Cromer blood group)
-2.32342		FAM62A	Family with sequence similarity 62 (C2 domain containing), member A
-2.32533		TANK	TRAF family member-associated NFKB activator	protein binding
-2.32736		LYSMD2	LysM, putative peptidoglycan-binding, domain containing 2
-2.3277			CDNA: FLJ21561 fis, clone COL06415
-2.32795		MCAM	Melanoma cell adhesion molecule	protein binding
-2.33203		ZNF618	Zinc finger protein 618	nucleic acid binding
-2.33209		ZDHHC2	Zinc finger, DHHC-type containing 2	metal ion binding
-2.33226		RCN3	Reticulocalbin 3, EF-hand calcium binding domain	calcium ion binding
-2.33316		LOC284751	Hypothetical protein LOC284751
-2.33451		INSIG1	Insulin induced gene 1
-2.33807		CNTNAP3	Contactin associated protein-like 3	protein binding
-2.34064		TINF2	TERF1 (TRF1)-interacting nuclear factor 2	DNA binding
-2.34127		DPP6	Dipeptidyl-peptidase 6	catalytic activity
-2.34377		GNB5	Guanine nucleotide binding protein (G protein), beta 5	GTPase activity
-2.34385		FLJ10916	Hypothetical protein FLJ10916	catalytic activity
-2.34543		HPSE	Heparanase	beta-glucuronidase activity
-2.34696		C11orf9	Chromosome 11 open reading frame 9
-2.3474		LOC387763	Hypothetical LOC387763
-2.34777		EPPB9	B9 protein
-2.34829		ZDHHC12	Zinc finger, DHHC-type containing 12	metal ion binding
-2.35014		SMAD6	SMAD, mothers against DPP homolog 6 (Drosophila)	protein binding
-2.35416		C21orf25	Chromosome 21 open reading frame 25
-2.35484		ARSK	Arylsulfatase family, member K	sulfuric ester hydrolase activity
-2.35535		HGD	Homogentisate 1,2-dioxygenase (homogentisate oxidase)	homogentisate 1,2-dioxygenase activity
-2.3571		ETS2	V-ets erythroblastosis virus E26 oncogene homolog 2 (avian)	transcription factor activity
-2.35767		PON3	Paraoxonase 3	arylesterase activity
-2.36062		FKSG44	FKSG44 gene	binding
-2.36071		CCDC85B	Coiled-coil domain containing 85B	molecular function unknown
-2.36194		FARP1	FERM, RhoGEF (ARHGEF) and pleckstrin domain protein 1 (chondrocyte-derived)	Rho guanyl-nucleotide exchange factor activity
-2.36263		BCL2L11	BCL2-like 11 (apoptosis facilitator)
-2.36385		GLRX	Glutaredoxin (thioltransferase)	electron transporter activity
-2.36632		C10orf11	Chromosome 10 open reading frame 11
-2.36869		C6orf75	Chromosome 6 open reading frame 75	DNA binding
-2.36894		PCDH9	Protocadherin 9	calcium ion binding
-2.3702		SIL1	SIL1 homolog, endoplasmic reticulum chaperone (S. cerevisiae)
-2.37161		PHPT1	Phosphohistidine phosphatase 1	hydrolase activity
-2.37243		LOC374569	Similar to Lysophospholipase	asparaginase activity
-2.38113		CD55	CD55 molecule, decay accelerating factor for complement (Cromer blood group)
-2.3837		BAX	BCL2-associated X protein	molecular function unknown
-2.38543		C20orf59	Chromosome 20 open reading frame 59	transporter activity
-2.38677		LMAN1	Lectin, mannose-binding, 1	mannose binding
-2.38757		SLC35B4	Solute carrier family 35, member B4	nucleotide-sugar transporter activity
-2.39337		ING1	Inhibitor of growth family, member 1	DNA binding
-2.39352		BNIP3	BCL2/adenovirus E1B 19kDa interacting protein 3	protein binding
-2.39457		DOK4	Docking protein 4	insulin receptor binding
-2.39489		KIAA0090	KIAA0090
-2.39575		MYBL1	V-myb myeloblastosis viral oncogene homolog (avian)-like 1	DNA binding
-2.39703		APOBEC3F	Apolipoprotein B mRNA editing enzyme, catalytic polypeptide-like 3F	hydrolase activity
-2.39801		PELO	Pelota homolog (Drosophila)
-2.40053		LOC51315	Hypothetical protein LOC51315
-2.40216		UBXD3	UBX domain containing 3
-2.40448		RAB20	RAB20, member RAS oncogene family	GTP binding
-2.40508		BAX	BCL2-associated X protein	molecular function unknown
-2.40635		INSIG1	Insulin induced gene 1
-2.40769		CDKN2C	Cyclin-dependent kinase inhibitor 2C (p18, inhibits CDK4)	cyclin-dependent protein kinase inhibitor activity
-2.40854		SLC2A10	Solute carrier family 2 (facilitated glucose transporter), member 10	sugar porter activity
-2.41024		CACNB2	Calcium channel, voltage-dependent, beta 2 subunit	voltage-gated calcium channel activity
-2.41272		ISGF3G	Interferon-stimulated transcription factor 3, gamma 48kDa	transcription factor activity
-2.41625		EGFR	Epidermal growth factor receptor (erythroblastic leukemia viral (v-erb-b) oncogene homolog, avian)	ATP binding
-2.4173		HIP1	Huntingtin interacting protein 1	actin binding
-2.41785		PITPNC1	Phosphatidylinositol transfer protein, cytoplasmic 1	phosphatidylinositol transporter activity
-2.41996		MGC39372	Hypothetical protein MGC39372
-2.42066		LOC389289	Similar to annexin II receptor	receptor activity
-2.42227		C12orf56	Chromosome 12 open reading frame 56
-2.42291		CXorf45	Chromosome X open reading frame 45
-2.42369		UCHL1	Ubiquitin carboxyl-terminal esterase L1 (ubiquitin thiolesterase)	cysteine-type endopeptidase activity
-2.43546		ATP8B3	ATPase, Class I, type 8B, member 3	ATP binding
-2.4363		LOC152485	Hypothetical protein LOC152485	nucleic acid binding
-2.43641		TFPI	Tissue factor pathway inhibitor (lipoprotein-associated coagulation inhibitor)	serine-type endopeptidase inhibitor activity
-2.43713		COL27A1	Collagen, type XXVII, alpha 1	extracellular matrix structural constituent
-2.43713		C10orf125	Chromosome 10 open reading frame 125
-2.43811		HIST1H4J	Histone 1, H4j
-2.44347		AGTRAP	Angiotensin II receptor-associated protein	receptor activity
-2.44503		DKK3	Dickkopf homolog 3 (Xenopus laevis)	ubiquinol-cytochrome-c reductase activity
-2.44562		LNK	Lymphocyte adaptor protein
-2.44614		RDH11	Retinol dehydrogenase 11 (all-trans/9-cis/11-cis)	oxidoreductase activity
-2.44633		CD40	CD40 molecule, TNF receptor superfamily member 5	transmembrane receptor activity
-2.44724		JAG1	Jagged 1 (Alagille syndrome)	Notch binding
-2.44791		DCP1B	DCP1 decapping enzyme homolog B (S. cerevisiae)	hydrolase activity
-2.45187		FLJ10769	Hypothetical protein FLJ10769	molecular function unknown
-2.46574		HIPK2	Homeodomain interacting protein kinase 2	ATP binding
-2.46627		ASPHD1	Aspartate beta-hydroxylase domain containing 1	peptide-aspartate beta-dioxygenase activity
-2.47816		RP11-262H14.4	Hypothetical protein MGC21881
-2.48018		STXBP6	Syntaxin binding protein 6 (amisyn)
-2.48173		FOS	V-fos FBJ murine osteosarcoma viral oncogene homolog	DNA binding
-2.48583		CP	Ceruloplasmin (ferroxidase)	copper ion binding
-2.4873		EPDR1	Ependymin related protein 1 (zebrafish)	calcium ion binding
-2.49011		TFPI	Tissue factor pathway inhibitor (lipoprotein-associated coagulation inhibitor)	serine-type endopeptidase inhibitor activity
-2.49038		FLJ22675	Hypothetical gene supported by AK026328
-2.49105		SLC35C1	Solute carrier family 35, member C1	sugar porter activity
-2.49225		EPS8L3	EPS8-like 3	receptor activity
-2.49386		ATP6V1C2	ATPase, H+ transporting, lysosomal 42kDa, V1 subunit C2	ATP binding
-2.49469		ENTPD5	Ectonucleoside triphosphate diphosphohydrolase 5	hydrolase activity
-2.49865		LOC283104	Hypothetical protein LOC283104
-2.50343		PTPRG	Protein tyrosine phosphatase, receptor type, G	carbonate dehydratase activity
-2.50541		FES	Feline sarcoma oncogene	ATP binding
-2.51194		ACTN1	Actinin, alpha 1	actin binding
-2.5231		GPR177	G protein-coupled receptor 177	signal transducer activity
-2.52474		IFI6	Interferon, alpha-inducible protein 6
-2.52698		UGT1A9	UDP glucuronosyltransferase 1 family, polypeptide A9	glucuronosyltransferase activity
-2.52807		ANXA3	Annexin A3	calcium ion binding
-2.52943		MSLN	Mesothelin	protein binding
-2.52998		RQCD1	RCD1 required for cell differentiation1 homolog (S. pombe)
-2.53294		EGFR	Epidermal growth factor receptor (erythroblastic leukemia viral (v-erb-b) oncogene homolog, avian)	ATP binding
-2.53877		DIXDC1	DIX domain containing 1	actin binding
-2.54032		RNPS1	RNA binding protein S1, serine-rich domain	RNA binding
-2.54623		GSTO2	Glutathione S-transferase omega 2	glutathione transferase activity
-2.54683		SRI	Sorcin	calcium channel regulator activity
-2.54866		GNB5	Guanine nucleotide binding protein (G protein), beta 5	GTPase activity
-2.55499		NR2F2	Nuclear receptor subfamily 2, group F, member 2	ligand-regulated transcription factor activity
-2.55612		IGSF3	Immunoglobulin superfamily, member 3
-2.55651		CYP2S1	Cytochrome P450, family 2, subfamily S, polypeptide 1	unspecific monooxygenase activity
-2.55689			Full-length cDNA clone CS0DI001YP15 of Placenta Cot 25-normalized of Homo sapiens (human)
-2.55748		TSGA14	Testis specific, 14
-2.5604		FAM46A	Family with sequence similarity 46, member A
-2.56645		C20orf42	Chromosome 20 open reading frame 42
-2.5763		VTN	Vitronectin	heparin binding
-2.57989		SC65	Synaptonemal complex protein SC65	binding
-2.58045		LRRC40	Leucine rich repeat containing 40
-2.58262		ZMYM6	Zinc finger, MYM-type 6	DNA binding
-2.58365			CDNA FLJ32438 fis, clone SKMUS2001402
-2.58448		MTUS1	Mitochondrial tumor suppressor 1	receptor activity
-2.58677		TOMM40	Translocase of outer mitochondrial membrane 40 homolog (yeast)	voltage-gated ion-selective channel activity
-2.5906		OGT	O-linked N-acetylglucosamine (GlcNAc) transferase (UDP-N-acetylglucosamine:polypeptide-N-acetylglucosaminyl transferase)	acetylglucosaminyltransferase activity
-2.59096		LOC285513	Hypothetical protein LOC285513
-2.59157		FUT8	Fucosyltransferase 8 (alpha (1,6) fucosyltransferase)	glycoprotein 6-alpha-L-fucosyltransferase activity
-2.59619		PPIL4	Peptidylprolyl isomerase (cyclophilin)-like 4	nucleic acid binding
-2.60187		CXCL1	Chemokine (C-X-C motif) ligand 1 (melanoma growth stimulating activity, alpha)	chemokine activity
-2.60234		TMEM2	Transmembrane protein 2
-2.60382		CTSZ	Cathepsin Z	cysteine-type endopeptidase activity
-2.60873		CHES1	Checkpoint suppressor 1	transcription factor activity
-2.61066		HAGHL	Hydroxyacylglutathione hydrolase-like	hydrolase activity
-2.61379		STOM	Stomatin
-2.61728		TTLL6	Tubulin tyrosine ligase-like family, member 6	tubulin-tyrosine ligase activity
-2.61802		ICAM2	Intercellular adhesion molecule 2	integrin binding
-2.62557		SERPINH1	Serpin peptidase inhibitor, clade H (heat shock protein 47), member 1, (collagen binding protein 1)	collagen binding
-2.62841			CDNA FLJ37884 fis, clone BRSTN2012451
-2.6285		HLXB9	Homeobox HB9	RNA polymerase II transcription factor activity
-2.62945		TM4SF1	Transmembrane 4 L six family member 1	molecular function unknown
-2.63009		ADARB1	Adenosine deaminase, RNA-specific, B1 (RED1 homolog rat)	adenosine deaminase activity
-2.63045		NPW	Neuropeptide W
-2.63118		TNFSF13	Tumor necrosis factor (ligand) superfamily, member 13	tumor necrosis factor receptor binding
-2.63626		HGD	Homogentisate 1,2-dioxygenase (homogentisate oxidase)	homogentisate 1,2-dioxygenase activity
-2.64116		ZCCHC2	Zinc finger, CCHC domain containing 2
-2.6455		MPP5	Membrane protein, palmitoylated 5 (MAGUK p55 subfamily member 5)	protein binding
-2.64674		CMTM8	CKLF-like MARVEL transmembrane domain containing 8	cytokine activity
-2.65213		MAGED4	Melanoma antigen family D, 4
-2.65428		BEXL1	Brain expressed X-linked-like 1
-2.65864		KCTD15	Potassium channel tetramerisation domain containing 15	protein binding
-2.65928		REEP1	Receptor accessory protein 1	receptor activity
-2.66249		AXL	AXL receptor tyrosine kinase	ATP binding
-2.66444		PLEK2	Pleckstrin 2
-2.66918		SLC16A5	Solute carrier family 16 (monocarboxylic acid transporters), member 5	monocarboxylate porter activity
-2.66928		EGFR	Epidermal growth factor receptor (erythroblastic leukemia viral (v-erb-b) oncogene homolog, avian)	ATP binding
-2.67049		CALD1	Caldesmon 1	actin binding
-2.67094		TAPBP	TAP binding protein (tapasin)	MHC class I protein binding
-2.67172		MT1G	Metallothionein 1G	metal ion binding
-2.67192		RGC32	Response gene to complement 32
-2.67631		OSBPL6	Oxysterol binding protein-like 6
-2.67671		PWCR1	Prader-Willi syndrome chromosome region 1
-2.68266			CDNA FLJ33091 fis, clone TRACH2000660
-2.6837		KDELR3	KDEL (Lys-Asp-Glu-Leu) endoplasmic reticulum protein retention receptor 3	receptor activity
-2.68545		MGMT	O-6-methylguanine-DNA methyltransferase	DNA binding
-2.68635		ARHGEF2	Rho/rac guanine nucleotide exchange factor (GEF) 2	Rac GTPase binding
-2.68785		IGFBP6	Insulin-like growth factor binding protein 6	insulin-like growth factor binding
-2.69105		DDC	Dopa decarboxylase (aromatic L-amino acid decarboxylase)	aromatic-L-amino-acid decarboxylase activity
-2.69141		IHPK2	Inositol hexaphosphate kinase 2	inositol-hexakisphosphate kinase activity
-2.69404		SGK	Serum/glucocorticoid regulated kinase	ATP binding
-2.69562		C18orf17	Chromosome 18 open reading frame 17	binding
-2.70141		UTRN	Utrophin (homologous to dystrophin)	actin binding
-2.70325		GAMT	Guanidinoacetate N-methyltransferase	guanidinoacetate N-methyltransferase activity
-2.70529		HOXD9	Homeobox D9	RNA polymerase II transcription factor activity
-2.70806		RCN1	Reticulocalbin 1, EF-hand calcium binding domain	calcium ion binding
-2.71459		FST	Follistatin	activin inhibitor activity
-2.71773		STCH	Stress 70 protein chaperone, microsome-associated, 60kDa	ATP binding
-2.71891		MCAM	Melanoma cell adhesion molecule	protein binding
-2.72178		MAGEH1	Melanoma antigen family H, 1
-2.7239			CDNA: FLJ23331 fis, clone HEP12664
-2.72866		WDR25	WD repeat domain 25
-2.73601		NR4A1	Nuclear receptor subfamily 4, group A, member 1	ligand-dependent nuclear receptor activity
-2.73708		SNF1LK2	SNF1-like kinase 2	ATP binding
-2.73902		ALDH2	Aldehyde dehydrogenase 2 family (mitochondrial)	aldehyde dehydrogenase (NAD) activity
-2.73911		POLR2L	Polymerase (RNA) II (DNA directed) polypeptide L, 7.6kDa	DNA-directed RNA polymerase activity
-2.74363		MSRB3	Methionine sulfoxide reductase B3	oxidoreductase activity
-2.74651		EGFR	Epidermal growth factor receptor (erythroblastic leukemia viral (v-erb-b) oncogene homolog, avian)	ATP binding
-2.74814		SCCPDH	Saccharopine dehydrogenase (putative)
-2.76055		NFIB	Nuclear factor I/B	transcription factor activity
-2.76168		OSGEPL1	O-sialoglycoprotein endopeptidase-like 1	O-sialoglycoprotein endopeptidase activity
-2.7652		TNFSF13	Tumor necrosis factor (ligand) superfamily, member 13	tumor necrosis factor receptor binding
-2.76713		CCDC68	Coiled-coil domain containing 68
-2.77216		RPS6KA5	Ribosomal protein S6 kinase, 90kDa, polypeptide 5	ATP binding
-2.78562		SIRPA	Signal-regulatory protein alpha
-2.79019		NGFRAP1L1	NGFRAP1-like 1
-2.79089		CTHRC1	Collagen triple helix repeat containing 1
-2.79572		Ells1	Hypothetical protein Ells1
-2.79572		AFF3	AF4/FMR2 family, member 3	DNA binding
-2.79598		PAPOLA	Poly(A) polymerase alpha	RNA binding
-2.7963		MEIS2	Meis1, myeloid ecotropic viral integration site 1 homolog 2 (mouse)	specific RNA polymerase II transcription factor activity
-2.79636		FNDC3B	Fibronectin type III domain containing 3B
-2.79656		CXCL2	Chemokine (C-X-C motif) ligand 2	chemokine activity
-2.7974		HCFC1R1	Host cell factor C1 regulator 1 (XPO1 dependent)
-2.80768		STXBP6	Syntaxin binding protein 6 (amisyn)
-2.80967		STOM	Stomatin
-2.81346		NEFL	Neurofilament, light polypeptide 68kDa	protein binding
-2.81453		GSTO1	Glutathione S-transferase omega 1	glutathione transferase activity
-2.81538		LOC374569	Similar to Lysophospholipase	asparaginase activity
-2.8189		BMPR2	Bone morphogenetic protein receptor, type II (serine/threonine kinase)	ATP binding
-2.82072		TCF7	Transcription factor 7 (T-cell specific, HMG-box)	DNA binding
-2.82241		TAPBPL	TAP binding protein-like
-2.82282		METTL7B	Methyltransferase like 7B	S-adenosylmethionine-dependent methyltransferase activity
-2.82718		PDE1A	Phosphodiesterase 1A, calmodulin-dependent	calmodulin binding
-2.82788		NFIB	Nuclear factor I/B	transcription factor activity
-2.83257		NOTCH2	Notch homolog 2 (Drosophila)	calcium ion binding
-2.83321		TSPAN4	Tetraspanin 4
-2.83352		TGFB1I1	Transforming growth factor beta 1 induced transcript 1	androgen receptor binding
-2.83542		UNC13A	Unc-13 homolog A (C. elegans)	calcium ion binding
-2.83647		DNM1	Dynamin 1	GTP binding
-2.83983		ZNF655	Zinc finger protein 655	DNA binding
-2.84172		MYO1G	Myosin IG	ATP binding
-2.84235		GSPT2	G1 to S phase transition 2	GTP binding
-2.84768		HCFC1R1	Host cell factor C1 regulator 1 (XPO1 dependent)
-2.84773		CPM	Carboxypeptidase M	carboxypeptidase A activity
-2.84829		GOLPH4	Golgi phosphoprotein 4
-2.84872		NDRG1	N-myc downstream regulated gene 1	catalytic activity
-2.85144		ABCC6	ATP-binding cassette, sub-family C (CFTR/MRP), member 6	ATP binding
-2.86108		MGC16824	Esophageal cancer associated protein
-2.86264		TFPT	TCF3 (E2A) fusion partner (in childhood Leukemia)
-2.86882		UGT1A9	UDP glucuronosyltransferase 1 family, polypeptide A9	glucuronosyltransferase activity
-2.87067		C10orf38	Chromosome 10 open reading frame 38
-2.87224		TPD52L1	Tumor protein D52-like 1	molecular function unknown
-2.87897		CACNB2	Calcium channel, voltage-dependent, beta 2 subunit	voltage-gated calcium channel activity
-2.88234		RSNL2	Restin-like 2
-2.88659		TANK	TRAF family member-associated NFKB activator	protein binding
-2.89077		SLPI	Secretory leukocyte peptidase inhibitor	serine-type endopeptidase inhibitor activity
-2.89276		SLC9A3R1	Solute carrier family 9 (sodium/hydrogen exchanger), member 3 regulator 1	protein binding
-2.89603		TTC7B	Tetratricopeptide repeat domain 7B	catalytic activity
-2.89633		GRB10	Growth factor receptor-bound protein 10	SH3/SH2 adaptor activity
-2.89732		LYNX1	Ly6/neurotoxin 1
-2.89754		ID4	Inhibitor of DNA binding 4, dominant negative helix-loop-helix protein	transcription corepressor activity
-2.89961		RHBDD2	Rhomboid domain containing 2
-2.89966		CHST3	Carbohydrate (chondroitin 6) sulfotransferase 3	chondroitin 6-sulfotransferase activity
-2.90117		BCL11A	B-cell CLL/lymphoma 11A (zinc finger protein)	nucleic acid binding
-2.90388		FLRT3	Fibronectin leucine rich transmembrane protein 3	protein binding, bridging
-2.91505		NFIB	Nuclear factor I/B	transcription factor activity
-2.91556		SLC4A4	Solute carrier family 4, sodium bicarbonate cotransporter, member 4	inorganic anion exchanger activity
-2.91613		UCP2	Uncoupling protein 2 (mitochondrial, proton carrier)	binding
-2.91767		CFI	Complement factor I	chymotrypsin activity
-2.92362		ULBP2	UL16 binding protein 2	MHC class I receptor activity
-2.92383		PRTFDC1	Phosphoribosyl transferase domain containing 1	hypoxanthine phosphoribosyltransferase activity
-2.92918		GALM	Galactose mutarotase (aldose 1-epimerase)	aldose 1-epimerase activity
-2.93411		P4HA2	Procollagen-proline, 2-oxoglutarate 4-dioxygenase (proline 4-hydroxylase), alpha polypeptide II	binding
-2.9376		CD44	CD44 molecule (Indian blood group)	collagen binding
-2.94983		HYAL1	Hyaluronoglucosaminidase 1	hyalurononglucosaminidase activity
-2.95158		PPP1R1C	Protein phosphatase 1, regulatory (inhibitor) subunit 1C	protein phosphatase inhibitor activity
-2.95253		TM4SF1	Transmembrane 4 L six family member 1	molecular function unknown
-2.95366		FTL	Ferritin, light polypeptide	binding
-2.95505		SERPINA1	Serpin peptidase inhibitor, clade A (alpha-1 antiproteinase, antitrypsin), member 1	protein binding
-2.95596		CCDC50	Coiled-coil domain containing 50
-2.95635		TSPAN4	Tetraspanin 4
-2.9671		GDAP1	Ganglioside-induced differentiation-associated protein 1
-2.96877		AP4S1	Adaptor-related protein complex 4, sigma 1 subunit	transporter activity
-2.97028		SCPEP1	Serine carboxypeptidase 1	peptidase activity
-2.97642		STC1	Stanniocalcin 1	hormone activity
-2.97699		TUB	Tubby homolog (mouse)
-2.97871		CXCR4	Chemokine (C-X-C motif) receptor 4	C-C chemokine receptor activity
-2.98328		ARMCX2	Armadillo repeat containing, X-linked 2	binding
-2.98744		TFDP1	Transcription factor Dp-1	transcription coactivator activity
-2.99107		PRCP	Prolylcarboxypeptidase (angiotensinase C)	catalytic activity
-2.99464			Homo sapiens, clone IMAGE:3851018, mRNA
-2.99492		BCL7C	B-cell CLL/lymphoma 7C
-3.0003		WDR54	WD repeat domain 54
-3.00422		OLFM1	Olfactomedin 1	latrotoxin receptor activity
-3.01203		LRP11	Low density lipoprotein receptor-related protein 11	receptor activity
-3.0129		SERPINA1	Serpin peptidase inhibitor, clade A (alpha-1 antiproteinase, antitrypsin), member 1	protein binding
-3.02514		FAM14B	Family with sequence similarity 14, member B
-3.03617		KIAA1804	Mixed lineage kinase 4	ATP binding
-3.03937		PWCR1	Prader-Willi syndrome chromosome region 1
-3.04124		TM4SF1	Transmembrane 4 L six family member 1	molecular function unknown
-3.04656		ANXA6	Annexin A6	calcium ion binding
-3.04845		FAT	FAT tumor suppressor homolog 1 (Drosophila)	calcium ion binding
-3.04876		OGDHL	Oxoglutarate dehydrogenase-like	oxoglutarate dehydrogenase (succinyl-transferring) activity
-3.05148		ETV1	Ets variant gene 1	transcription factor activity
-3.0523		RP11-262H14.4	Hypothetical protein MGC21881
-3.05311		CA12	Carbonic anhydrase XII	carbonate dehydratase activity
-3.06794		PMAIP1	Phorbol-12-myristate-13-acetate-induced protein 1
-3.08233		BMPR2	Bone morphogenetic protein receptor, type II (serine/threonine kinase)	ATP binding
-3.08428		SLC1A2	Solute carrier family 1 (glial high affinity glutamate transporter), member 2	L-glutamate transporter activity
-3.08985		NAGA	N-acetylgalactosaminidase, alpha-	alpha-N-acetylgalactosaminidase activity
-3.09355		FLJ14213	Hypothetical protein FLJ14213
-3.10407		KIAA1212	KIAA1212	peptidase activity
-3.10591		NEFL	Neurofilament, light polypeptide 68kDa	protein binding
-3.11166		CA12	Carbonic anhydrase XII	carbonate dehydratase activity
-3.1187		EGFR	Epidermal growth factor receptor (erythroblastic leukemia viral (v-erb-b) oncogene homolog, avian)	ATP binding
-3.1243		AQP3	Aquaporin 3 (Gill blood group)	transporter activity
-3.12774		NRM	Nurim (nuclear envelope membrane protein)
-3.14213		DPP6	Dipeptidyl-peptidase 6	catalytic activity
-3.14983		NFIA	Nuclear factor I/A	heme binding
-3.15782		AQP3	Aquaporin 3 (Gill blood group)	transporter activity
-3.16113		MRC2	Mannose receptor, C type 2	kinase activity
-3.16353		PDE4B	Phosphodiesterase 4B, cAMP-specific (phosphodiesterase E4 dunce homolog, Drosophila)	cAMP-specific phosphodiesterase activity
-3.16942		CFI	Complement factor I	chymotrypsin activity
-3.17518		PDZK1IP1	PDZK1 interacting protein 1
-3.18562		CHST3	Carbohydrate (chondroitin 6) sulfotransferase 3	chondroitin 6-sulfotransferase activity
-3.1863		PCOLCE2	Procollagen C-endopeptidase enhancer 2
-3.18859		LOC340061	Hypothetical protein LOC340061
-3.19117		AQP3	Aquaporin 3 (Gill blood group)	transporter activity
-3.20579		SULF2	Sulfatase 2	arylsulfatase activity
-3.2075		RAC2	Ras-related C3 botulinum toxin substrate 2 (rho family, small GTP binding protein Rac2)	GTP binding
-3.2075		SLCO4A1	Solute carrier organic anion transporter family, member 4A1	transporter activity
-3.20785		EGFR	Epidermal growth factor receptor (erythroblastic leukemia viral (v-erb-b) oncogene homolog, avian)	ATP binding
-3.21408		STC1	Stanniocalcin 1	hormone activity
-3.21723		KBTBD9	Kelch repeat and BTB (POZ) domain containing 9	protein binding
-3.21754		KDELR3	KDEL (Lys-Asp-Glu-Leu) endoplasmic reticulum protein retention receptor 3	receptor activity
-3.22802		CD44	CD44 molecule (Indian blood group)	collagen binding
-3.22858		PDE4DIP	Phosphodiesterase 4D interacting protein (myomegalin)	actin binding
-3.23079		ACOT2	Acyl-CoA thioesterase 2	acyl-CoA thioesterase activity
-3.23204		EGFR	Epidermal growth factor receptor (erythroblastic leukemia viral (v-erb-b) oncogene homolog, avian)	ATP binding
-3.23625		MXI1	MAX interactor 1	DNA binding
-3.24389		CA9	Carbonic anhydrase IX	carbonate dehydratase activity
-3.24508		CTGF	Connective tissue growth factor	heparin binding
-3.24722		AVIL	Advillin	actin binding
-3.25385		STAT6	Signal transducer and activator of transcription 6, interleukin-4 induced	calcium ion binding
-3.26632			Homo sapiens, clone IMAGE:4044872, mRNA
-3.26713		PTGS1	Prostaglandin-endoperoxide synthase 1 (prostaglandin G/H synthase and cyclooxygenase)	oxidoreductase activity
-3.27356		FLJ30046	Hypothetical protein FLJ30046
-3.27445		CSPG2	Chondroitin sulfate proteoglycan 2 (versican)	calcium ion binding
-3.28817		TSPAN4	Tetraspanin 4
-3.29347		RARRES1	Retinoic acid receptor responder (tazarotene induced) 1
-3.29347		NFIA	Nuclear factor I/A	heme binding
-3.29508		RAP2A	RAP2A, member of RAS oncogene family	GTP binding
-3.30403		CASP9	Caspase 9, apoptosis-related cysteine peptidase	caspase activity
-3.31413		FTL	Ferritin, light polypeptide	binding
-3.3208		FOXG1B	Forkhead box G1B	transcription factor activity
-3.32486		CST4	Cystatin S	cysteine protease inhibitor activity
-3.32831		C16orf45	Chromosome 16 open reading frame 45
-3.3297		TUBB6	Tubulin, beta 6	GTP binding
-3.32997		LIX1L	Lix1 homolog (mouse) like
-3.33121		ACVR1	Activin A receptor, type I	ATP binding
-3.33338		RPS6KA5	Ribosomal protein S6 kinase, 90kDa, polypeptide 5	ATP binding
-3.33485		IGFBP3	Insulin-like growth factor binding protein 3	insulin-like growth factor binding
-3.33874		LOC340061	Hypothetical protein LOC340061
-3.34048		RAB13	RAB13, member RAS oncogene family	GTP binding
-3.34252		MCF2L	MCF.2 cell line derived transforming sequence-like	electron transporter activity
-3.34274		TTYH3	Tweety homolog 3 (Drosophila)
-3.3474		GDAP1	Ganglioside-induced differentiation-associated protein 1
-3.34917			CDNA FLJ25677 fis, clone TST04054
-3.3516		GPR177	G protein-coupled receptor 177	signal transducer activity
-3.36401		PRKCDBP	Protein kinase C, delta binding protein	kinase activity
-3.37873		KIAA1754	KIAA1754
-3.38586		SH3BGRL	SH3 domain binding glutamic acid-rich protein like	SH3/SH2 adaptor activity
-3.40912		CSPG2	Chondroitin sulfate proteoglycan 2 (versican)	calcium ion binding
-3.4096		LOC339803	Hypothetical protein LOC339803
-3.41616		CA12	Carbonic anhydrase XII	carbonate dehydratase activity
-3.41996		MMP1	Matrix metallopeptidase 1 (interstitial collagenase)	calcium ion binding
-3.42017		NPTX2	Neuronal pentraxin II	calcium ion binding
-3.42038		PDE4B	Phosphodiesterase 4B, cAMP-specific (phosphodiesterase E4 dunce homolog, Drosophila)	cAMP-specific phosphodiesterase activity
-3.42113		UCA1	UCA1 protein
-3.42396		LETMD1	LETM1 domain containing 1
-3.4271		KRT17	Keratin 17	structural constituent of cytoskeleton
-3.43366		SERPINE2	Serpin peptidase inhibitor, clade E (nexin, plasminogen activator inhibitor type 1), member 2	heparin binding
-3.43448		MCF2L	MCF.2 cell line derived transforming sequence-like	electron transporter activity
-3.45737		C14orf139	Chromosome 14 open reading frame 139
-3.4623		FSCN1	Fascin homolog 1, actin-bundling protein (Strongylocentrotus purpuratus)	actin filament binding
-3.46618		TOMM40	Translocase of outer mitochondrial membrane 40 homolog (yeast)	voltage-gated ion-selective channel activity
-3.47086		NT5E	5'-nucleotidase, ecto (CD73)	5'-nucleotidase activity
-3.47837		FLJ14213	Hypothetical protein FLJ14213
-3.48422		UGT2B28	UDP glucuronosyltransferase 2 family, polypeptide B28	glucuronosyltransferase activity
-3.48938		TFPI	Tissue factor pathway inhibitor (lipoprotein-associated coagulation inhibitor)	serine-type endopeptidase inhibitor activity
-3.49304		POLM	Polymerase (DNA directed), mu	DNA binding
-3.49605		HSPB1	Heat shock 27kDa protein 1
-3.49705		MUC2	Mucin 2, oligomeric mucus/gel-forming	extracellular matrix structural constituent
-3.51285		CD44	CD44 molecule (Indian blood group)	collagen binding
-3.51294		GSTM3	Glutathione S-transferase M3 (brain)	glutathione transferase activity
-3.51471		FLJ22536	Hypothetical locus LOC401237
-3.52239		FLJ13236	Hypothetical protein FLJ13236	heat shock protein binding
-3.52709		PCP4	Purkinje cell protein 4
-3.5343		CDKN2C	Cyclin-dependent kinase inhibitor 2C (p18, inhibits CDK4)	cyclin-dependent protein kinase inhibitor activity
-3.53609		KDELR3	KDEL (Lys-Asp-Glu-Leu) endoplasmic reticulum protein retention receptor 3	receptor activity
-3.54415		NNMT	Nicotinamide N-methyltransferase	methyltransferase activity
-3.54683		OLFM1	Olfactomedin 1	latrotoxin receptor activity
-3.5588		CLIC3	Chloride intracellular channel 3	voltage-gated chloride channel activity
-3.5697		EGFR	Epidermal growth factor receptor (erythroblastic leukemia viral (v-erb-b) oncogene homolog, avian)	ATP binding
-3.5724		BMP2	Bone morphogenetic protein 2	cytokine activity
-3.57895		TRIP6	Thyroid hormone receptor interactor 6	protein binding
-3.58663		EGFR	Epidermal growth factor receptor (erythroblastic leukemia viral (v-erb-b) oncogene homolog, avian)	ATP binding
-3.596		SRC	V-src sarcoma (Schmidt-Ruppin A-2) viral oncogene homolog (avian)	ATP binding
-3.60244		PITPNC1	Phosphatidylinositol transfer protein, cytoplasmic 1	phosphatidylinositol transporter activity
-3.60425		CMKOR1	Chemokine orphan receptor 1	G-protein coupled receptor activity, unknown ligand
-3.61047		CARD14	Caspase recruitment domain family, member 14	protein binding
-3.61176		GPR98	G protein-coupled receptor 98	G-protein coupled receptor activity
-3.61949		DFNA5	Deafness, autosomal dominant 5
-3.6307		TMEM22	Transmembrane protein 22
-3.65363		TGM2	Transglutaminase 2 (C polypeptide, protein-glutamine-gamma-glutamyltransferase)	GTP binding
-3.66142		TPD52L1	Tumor protein D52-like 1	molecular function unknown
-3.66711		MAGED4	Melanoma antigen family D, 4
-3.67154		TCEAL8	Transcription elongation factor A (SII)-like 8	translation elongation factor activity
-3.67754		CD44	CD44 molecule (Indian blood group)	collagen binding
-3.68825		RNASE1	Ribonuclease, RNase A family, 1 (pancreatic)	RNA binding
-3.69669		LOC493869	Similar to RIKEN cDNA 2310016C16	glutathione peroxidase activity
-3.70441		TMCC1	Transmembrane and coiled-coil domain family 1
-3.70494		RIS1	Ras-induced senescence 1
-3.70529		FKBP10	FK506 binding protein 10, 65 kDa	calcium ion binding
-3.70694		GSTA4	Glutathione S-transferase A4	glutathione transferase activity
-3.71339		ANTXR1	Anthrax toxin receptor 1	receptor activity
-3.71784		FLJ43663	Hypothetical protein FLJ43663
-3.72648		SPINK1	Serine peptidase inhibitor, Kazal type 1	serine-type endopeptidase inhibitor activity
-3.74383		CD44	CD44 molecule (Indian blood group)	collagen binding
-3.75505		ARSJ	Arylsulfatase family, member J	sulfuric ester hydrolase activity
-3.76085		CD44	CD44 molecule (Indian blood group)	collagen binding
-3.77264		ZMYM6	Zinc finger, MYM-type 6	DNA binding
-3.77413		ID2	Inhibitor of DNA binding 2, dominant negative helix-loop-helix protein
-3.77972		TMEM9	Transmembrane protein 9	molecular function unknown
-3.78414		REEP1	Receptor accessory protein 1	receptor activity
-3.7879		RAB34	RAB34, member RAS oncogene family	GTP binding
-3.78807		BEX2	Brain expressed X-linked 2
-3.86833		LOC91461	Hypothetical protein BC007901
-3.87221		LPHN2	Latrophilin 2	G-protein coupled receptor activity
-3.87744		NEB	Nebulin	actin binding
-3.87982		ABCC2	ATP-binding cassette, sub-family C (CFTR/MRP), member 2	ATP binding
-3.88001		FAM91A2	Family with sequence similarity 91, member A2
-3.886		MCAM	Melanoma cell adhesion molecule	protein binding
-3.88737		USH1C	Usher syndrome 1C (autosomal recessive, severe)	protein binding
-3.88905		PDZK1IP1	PDZK1 interacting protein 1
-3.90162		RAET1E	Retinoic acid early transcript 1E	MHC class I receptor activity
-3.92422		GALNT12	UDP-N-acetyl-alpha-D-galactosamine:polypeptide N-acetylgalactosaminyltransferase 12 (GalNAc-T12)	manganese ion binding
-3.93059		GALNT14	UDP-N-acetyl-alpha-D-galactosamine:polypeptide N-acetylgalactosaminyltransferase 14 (GalNAc-T14)	manganese ion binding
-3.94604		PDK4	Pyruvate dehydrogenase kinase, isozyme 4	ATP binding
-3.95952		EPB41L2	Erythrocyte membrane protein band 4.1-like 2	actin binding
-3.96094		FLJ10781	Hypothetical protein FLJ10781
-3.9678		COCH	Coagulation factor C homolog, cochlin (Limulus polyphemus)
-3.97771		USH1C	Usher syndrome 1C (autosomal recessive, severe)	protein binding
-3.98897		CARD14	Caspase recruitment domain family, member 14	protein binding
-3.99774		AGXT2L1	Alanine-glyoxylate aminotransferase 2-like 1	alanine-glyoxylate transaminase activity
-3.9994		NT5E	5'-nucleotidase, ecto (CD73)	5'-nucleotidase activity
-4.00573		CA2	Carbonic anhydrase II	carbonate dehydratase activity
-4.01654		CD44	CD44 molecule (Indian blood group)	collagen binding
-4.0214		AGT	Angiotensinogen (serpin peptidase inhibitor, clade A, member 8)	hormone activity
-4.02237		INPP1	Inositol polyphosphate-1-phosphatase	hydrolase activity
-4.02639		CA12	Carbonic anhydrase XII	carbonate dehydratase activity
-4.02852		GCNT3	Glucosaminyl (N-acetyl) transferase 3, mucin type	N-acetyllactosaminide beta-1,6-N-acetylglucosaminyltransferase activity
-4.04002		POLR2J2	DNA directed RNA polymerase II polypeptide J-related gene	DNA binding
-4.08627		CA12	Carbonic anhydrase XII	carbonate dehydratase activity
-4.09829		GRB10	Growth factor receptor-bound protein 10	SH3/SH2 adaptor activity
-4.10132		ENO3	Enolase 3 (beta, muscle)	lyase activity
-4.10604		CDH17	Cadherin 17, LI cadherin (liver-intestine)	calcium ion binding
-4.11166		RCN3	Reticulocalbin 3, EF-hand calcium binding domain	calcium ion binding
-4.13443		HRASLS3	HRAS-like suppressor 3	molecular function unknown
-4.13648			MRNA; cDNA DKFZp313C0240 (from clone DKFZp313C0240)
-4.16503		EPB41L2	Erythrocyte membrane protein band 4.1-like 2	actin binding
-4.19463		RARRES1	Retinoic acid receptor responder (tazarotene induced) 1
-4.19551		CGA	Glycoprotein hormones, alpha polypeptide	hormone activity
-4.20445		C21orf63	Chromosome 21 open reading frame 63	sugar binding
-4.21638		PDK4	Pyruvate dehydrogenase kinase, isozyme 4	ATP binding
-4.21711		RASD1	RAS, dexamethasone-induced 1	GTP binding
-4.22245		HTRA1	HtrA serine peptidase 1	insulin-like growth factor binding
-4.23026		PTGS1	Prostaglandin-endoperoxide synthase 1 (prostaglandin G/H synthase and cyclooxygenase)	oxidoreductase activity
-4.2323		PLOD1	Procollagen-lysine 1, 2-oxoglutarate 5-dioxygenase 1	electron transporter activity
-4.2402		FAM80B	Family with sequence similarity 80, member B	catalytic activity
-4.29523		STC1	Stanniocalcin 1	hormone activity
-4.3178		WDR51B	WD repeat domain 51B
-4.3524		CRYZ	Crystallin, zeta (quinone reductase)	NADPH:quinone reductase activity
-4.3758		PROS1	Protein S (alpha)	calcium ion binding
-4.3836		COCH	Coagulation factor C homolog, cochlin (Limulus polyphemus)
-4.38638		CSPG2	Chondroitin sulfate proteoglycan 2 (versican)	calcium ion binding
-4.41882		SCRN1	Secernin 1	dipeptidase activity
-4.42815		PDK4	Pyruvate dehydrogenase kinase, isozyme 4	ATP binding
-4.44098		KIAA0802	KIAA0802
-4.44253		BTBD3	BTB (POZ) domain containing 3	protein binding
-4.44335		IGFBP3	Insulin-like growth factor binding protein 3	insulin-like growth factor binding
-4.46321		CHPT1	Choline phosphotransferase 1	diacylglycerol binding
-4.47178		ZNF655	Zinc finger protein 655	DNA binding
-4.49295		ACSL5	Acyl-CoA synthetase long-chain family member 5	catalytic activity
-4.51195		GALNT12	UDP-N-acetyl-alpha-D-galactosamine:polypeptide N-acetylgalactosaminyltransferase 12 (GalNAc-T12)	manganese ion binding
-4.52322		GPC6	Glypican 6
-4.53586		EGFR	Epidermal growth factor receptor (erythroblastic leukemia viral (v-erb-b) oncogene homolog, avian)	ATP binding
-4.53673		ABCB1	ATP-binding cassette, sub-family B (MDR/TAP), member 1	ATP binding
-4.55871		RAB34	RAB34, member RAS oncogene family	GTP binding
-4.56081		TNFRSF11B	Tumor necrosis factor receptor superfamily, member 11b (osteoprotegerin)	cytokine activity
-4.5671		BMP2	Bone morphogenetic protein 2	cytokine activity
-4.57412		CLDN10	Claudin 10	protein self binding
-4.58026		CLDN2	Claudin 2	protein self binding
-4.58205		CSPG2	Chondroitin sulfate proteoglycan 2 (versican)	calcium ion binding
-4.6108		TCN1	Transcobalamin I (vitamin B12 binding protein, R binder family)	binding
-4.62562		FAM80B	Family with sequence similarity 80, member B	catalytic activity
-4.63744		MAOB	Monoamine oxidase B	amine oxidase activity
-4.65589		TMEM9	Transmembrane protein 9	molecular function unknown
-4.66196		SLITRK4	SLIT and NTRK-like family, member 4
-4.68011		PROCR	Protein C receptor, endothelial (EPCR)	receptor activity
-4.68738		AKR1C2	Aldo-keto reductase family 1, member C2 (dihydrodiol dehydrogenase 2; bile acid binding protein; 3-alpha hydroxysteroid dehydrogenase, type III)	3-alpha-hydroxysteroid dehydrogenase (A-specific) activity
-4.72548		FAM80B	Family with sequence similarity 80, member B	catalytic activity
-4.7263		TUSC3	Tumor suppressor candidate 3	electron transporter activity
-4.75205		FLRT3	Fibronectin leucine rich transmembrane protein 3	protein binding, bridging
-4.76047		BACE2	Beta-site APP-cleaving enzyme 2	aspartic-type signal peptidase activity
-4.77753		CARD14	Caspase recruitment domain family, member 14	protein binding
-4.79027		CYP24A1	Cytochrome P450, family 24, subfamily A, polypeptide 1	electron transporter activity
-4.82273		CDH11	Cadherin 11, type 2, OB-cadherin (osteoblast)	calcium ion binding
-4.82378		IFITM3	Interferon induced transmembrane protein 3 (1-8U)
-4.82767		NR4A2	Nuclear receptor subfamily 4, group A, member 2	ligand-dependent nuclear receptor activity
-4.84117		CARD14	Caspase recruitment domain family, member 14	protein binding
-4.85222		ACSL5	Acyl-CoA synthetase long-chain family member 5	catalytic activity
-4.86738		NR4A2	Nuclear receptor subfamily 4, group A, member 2	ligand-dependent nuclear receptor activity
-4.88448		ABCB1	ATP-binding cassette, sub-family B (MDR/TAP), member 1	ATP binding
-4.89641		TUSC3	Tumor suppressor candidate 3	electron transporter activity
-4.91524		PCSK9	Proprotein convertase subtilisin/kexin type 9	peptidase activity
-4.9231		SH3BGRL	SH3 domain binding glutamic acid-rich protein like	SH3/SH2 adaptor activity
-4.93189		RELN	Reelin	peptidase activity
-4.93278		MUC13	Mucin 13, cell surface associated
-4.948		TNFRSF11B	Tumor necrosis factor receptor superfamily, member 11b (osteoprotegerin)	cytokine activity
-4.94861		AKR1C2	Aldo-keto reductase family 1, member C2 (dihydrodiol dehydrogenase 2; bile acid binding protein; 3-alpha hydroxysteroid dehydrogenase, type III)	3-alpha-hydroxysteroid dehydrogenase (A-specific) activity
-4.96542		UTS2D	Urotensin 2 domain containing	hormone activity
-4.96996		RARRES1	Retinoic acid receptor responder (tazarotene induced) 1
-4.99787		BACE2	Beta-site APP-cleaving enzyme 2	aspartic-type signal peptidase activity
-5.04193		FAM80B	Family with sequence similarity 80, member B	catalytic activity
-5.06005			Homo sapiens, clone IMAGE:4512785, mRNA
-5.06951		ATP8B2	ATPase, Class I, type 8B, member 2	ATP binding
-5.15754		CALD1	Caldesmon 1	actin binding
-5.23882		ADSSL1	Adenylosuccinate synthase like 1	GTP binding
-5.25083		S100A9	S100 calcium binding protein A9 (calgranulin B)	calcium ion binding
-5.2547		C6orf176	Chromosome 6 open reading frame 176
-5.27369		GPX2	Glutathione peroxidase 2 (gastrointestinal)	electron transporter activity
-5.29107		LCN2	Lipocalin 2 (oncogene 24p3)	binding
-5.29298		TM4SF4	Transmembrane 4 L six family member 4
-5.31373		MSN	Moesin	binding
-5.33439		EBI2	Epstein-Barr virus induced gene 2 (lymphocyte-specific G protein-coupled receptor)	purinergic nucleotide receptor activity, G-protein coupled
-5.34557		NOSTRIN	Nitric oxide synthase trafficker
-5.34968		ARF3	ADP-ribosylation factor 3	GTP binding
-5.38472		CLGN	Calmegin	calcium ion binding
-5.38893		PRSS21	Protease, serine, 21 (testisin)	chymotrypsin activity
-5.44592		ITGB8	Integrin, beta 8	protein binding
-5.45229		IFITM2	Interferon induced transmembrane protein 2 (1-8D)
-5.46852		EMP3	Epithelial membrane protein 3
-5.47182		ITPR1	Inositol 1,4,5-triphosphate receptor, type 1	calcium channel activity
-5.54675		ITPR1	Inositol 1,4,5-triphosphate receptor, type 1	calcium channel activity
-5.63644		AKR1C2	Aldo-keto reductase family 1, member C2 (dihydrodiol dehydrogenase 2; bile acid binding protein; 3-alpha hydroxysteroid dehydrogenase, type III)	3-alpha-hydroxysteroid dehydrogenase (A-specific) activity
-5.66222		ID2	Inhibitor of DNA binding 2, dominant negative helix-loop-helix protein
-5.67159		GSTP1	Glutathione S-transferase pi	glutathione transferase activity
-5.71721		AKR1C2	Aldo-keto reductase family 1, member C2 (dihydrodiol dehydrogenase 2; bile acid binding protein; 3-alpha hydroxysteroid dehydrogenase, type III)	3-alpha-hydroxysteroid dehydrogenase (A-specific) activity
-5.81426		ARF3	ADP-ribosylation factor 3	GTP binding
-5.92726		LRRN3	Leucine rich repeat neuronal 3
-5.98421			Full-length cDNA clone CS0DJ013YP06 of T cells (Jurkat cell line) Cot 10-normalized of Homo sapiens (human)
-6.0297		IGFBP7	Insulin-like growth factor binding protein 7	insulin-like growth factor binding
-6.05694		MUC13	Mucin 13, cell surface associated
-6.08656		NR4A2	Nuclear receptor subfamily 4, group A, member 2	ligand-dependent nuclear receptor activity
-6.09774		CST4	Cystatin S	cysteine protease inhibitor activity
-6.11198		GJA1	Gap junction protein, alpha 1, 43kDa (connexin 43)	connexon channel activity
-6.17061		LRRN3	Leucine rich repeat neuronal 3
-6.17186		LAMA1	Laminin, alpha 1	protein binding
-6.31815		PAH	Phenylalanine hydroxylase	amino acid binding
-6.44092		IGFBP7	Insulin-like growth factor binding protein 7	insulin-like growth factor binding
-6.44926			CDNA FLJ11655 fis, clone HEMBA1004554
-6.49588		ITPR1	Inositol 1,4,5-triphosphate receptor, type 1	calcium channel activity
-6.58939		CYBA	Cytochrome b-245, alpha polypeptide	electron transporter activity
-6.62336		CMKOR1	Chemokine orphan receptor 1	G-protein coupled receptor activity, unknown ligand
-6.85171		GNG11	Guanine nucleotide binding protein (G protein), gamma 11	signal transducer activity
-6.90053		CDH11	Cadherin 11, type 2, OB-cadherin (osteoblast)	calcium ion binding
-7.12059		ASS	Argininosuccinate synthetase	ATP binding
-7.13451		TESC	Tescalcin	calcium ion binding
-7.19265		IGFBP1	Insulin-like growth factor binding protein 1	insulin-like growth factor binding
-7.21156		AKR1B10	Aldo-keto reductase family 1, member B10 (aldose reductase)	aldehyde reductase activity
-7.63741		VIM	Vimentin	protein binding
